# Supplementary material for: Establishment and characterization of TRI-LC21: a novel patient-derived cell line of SMARCA4-deficient undifferentiated thoracic tumor
Source: Hum Cell. 2026 Jul 9;39(7):103. doi: 10.1007/s13577-026-01418-9 (PMC13350128; doi:10.1007/s13577-026-01418-9)
Supplement: Supplementary file 6 — Supplementary file6 (XLSX 542 KB) [file 13577_2026_1418_MOESM6_ESM.xlsx]

## Sheet: Sheet1
gene	chromosome	start	end	log2	depth	weight	probes
LINC02571	chr6	31269039	31270028	-27.4015	0	0.649027	3
IFNA10	chr9	21206443	21216773	-27.1994	0	0.790118	3
FAM90A26	chr4	9175264	9191178	-27.1499	0	1.01651	4
IFNA7	chr9	21201696	21206692	-27.1152	0	0.76361	3
KLHL9	chr9	21332970	21349727	-25.4781	0	3.31084	8
CDKN2A	chr9	21968066	22005295	-23.6995	0	3.50978	10
IFNE	chr9	21481025	21511607	-23.2794	0	1.7226	5
IFNA4	chr9	21186892	21201196	-23.2205	0	1.38921	3
IFNA6	chr9	21350227	21366837	-23.2064	0	1.47075	4
IFNA17	chr9	21227519	21238901	-23.1871	0	1.35989	3
IFNB1	chr9	21077226	21140426	-23.1808	0	1.80348	4
IFNA13	chr9	21367337	21384202	-23.0649	0	1.4795	4
MTAP	chr9	21815444	21930440	-23.0215	0	4.77146	12
IFNW1	chr9	21140926	21165442	-22.1793	0	1.35483	4
IFNA5	chr9	21304727	21332470	-22.1482	0	1.35907	3
IFNA21	chr9	21165942	21186392	-22.1333	0	1.27249	3
IFNA2	chr9	21384702	21408598	-22.0327	0	1.28869	4
IFNA8	chr9	21409098	21439997	-21.7075	0	1.23332	4
FOCAD	chr9	20715259	21006453	-21.2821	6.0873	18.1911	54
HACD4	chr9	21006953	21076726	-20.3985	0.000181168	3.21025	9
CDKN2B-AS1	chr9	22005795	22168935	-19.6792	0.0104621	2.77012	6
MIR31HG	chr9	21481025	21657487	-18.6466	0.000489622	2.8457	7
CDKN2B	chr9	22005795	22028896	-18.5455	0.0193387	1.49861	4
ARHGEF6	chrX	135760227	135864162	-18.1974	6.0124	47.7326	127
HCG9	chr6	29942857	29974642	-17.8371	0.638146	2.43022	8
IFNA14	chr9	21239401	21304227	-17.4257	0.000277662	1.55852	3
IFNA1	chr9	21440497	21480525	-16.2562	0.00251034	1.55233	4
LILRA4	chr19	54847159	54850625	-15.9077	3.77336	0.324724	4
LILRA3	chr19	54803451	54805005	-12.7999	4.82047	0.925289	3
TBC1D27P	chr17	16831112	16840984	-11.6752	6.1587	0.807927	4
IFNA16	chr9	21216651	21227019	-11.2253	0.0109189	0.928266	3
LINC02570	chr6	30814175	30884564	-9.70473	0.198142	1.64343	3
WDR11-AS1	chr10	122560686	122613188	-7.8018	64.4746	8.98801	52
HCG27	chr6	31165437	31197221	-7.58175	11.5567	2.30833	8
DDX39B	chr6	31498068	31509970	-7.32679	25.2136	2.19337	8
HCG17	chr6	30260614	30328621	-7.25348	2.50832	2.18152	8
HCG18	chr6	30260614	30328621	-7.25348	2.50832	2.18152	8
LENG8	chr19	54969908	54974078	-7.23197	9.69332	0.560263	3
LENG9	chr19	54973958	54976820	-7.23031	8.54731	0.442113	3
CCHCR1	chr6	31111177	31129770	-7.14851	15.1647	5.19308	16
PPP2R2D	chr10	133747983	133778337	-7.09237	6.71112	4.15067	20
SIRPA	chr20	1914936	1921426	-6.90714	259.148	0.505124	4
LINC01001	chr11	127575	172141	-6.79379	12.4537	4.6762	13
MTA1	chr14	105888589	105939262	-6.28466	48.6109	5.00012	24
ATP6V1G2-DDX39B	chr6	31498068	31528535	-5.94251	18.8971	2.93367	9
LILRB3	chr19	54724340	54747522	-5.75325	9.52515	2.23209	15
LILRA5	chr19	54818382	54825177	-5.57999	19.1814	0.79203	4
DEFB4B	chr8	7272794	7274659	-5.57109	4.42842	1.30439	4
LOC100287329	chr6	31529035	31541260	-5.44875	15.4884	5.15009	21
BTNL2	chr6	32364255	32393445	-5.25818	12.0327	3.00425	11
ZNRD1ASP	chr6	29975142	30035374	-4.94805	15.8706	2.51972	7
TNFRSF13B	chr17	16843635	16932483	-4.79018	17.0871	2.41335	5
TTYH1	chr19	54927587	54969408	-4.77036	22.4674	5.50622	18
LOC102725072	chr22	18846976	18848771	-4.66671	20.3356	1.93073	6
ZNF331	chr19	54040826	54087197	-4.6495	18.2394	4.18399	19
SFTA2	chr6	30899031	30908607	-4.63874	25.3026	1.42695	4
POU5F1	chr6	31137781	31138848	-4.59302	17.2989	1.31189	4
LTA	chr6	31540264	31542507	-4.3452	13.5533	1.86569	6
SERF1B	chr5	70197325	70215112	-4.21614	25.5828	1.13919	6
SERF1A	chr5	70197325	70215112	-4.21614	25.5828	1.13919	6
HSD17B8	chr6	33172290	33175658	-4.20892	15.849	2.5923	8
IER3	chr6	30711330	30712783	-3.92245	15.8993	1.98682	6
SLC39A7	chr6	33168489	33172515	-3.91442	15.81	4.54695	16
TSBP1-AS1	chr6	32222828	32393445	-3.88324	13.136	15.2287	54
TRIM40	chr6	30103889	30136522	-3.80559	26.0035	3.75337	12
LINC01002	chr19	197399	205252	-3.7217	16.345	2.8016	8
LY6G6E	chr6	31680115	31683166	-3.71243	14.5931	1.12519	3
GGT3P	chr22	18773732	18781730	-3.70887	16.4007	1.77584	7
RXRB	chr6	33162841	33168958	-3.65919	20.5987	4.40329	17
LILRA6	chr19	54742002	54747522	-3.64306	14.9368	0.559284	4
HLA-DPB2	chr6	33080482	33111919	-3.61983	21.6216	3.03473	9
RBM25	chr14	73537819	73591408	-3.53283	111.134	4.28512	11
LILRB5	chr19	54755050	54763993	-3.40901	15.0975	0.710557	6
LOC284379	chr19	54102844	54107248	-3.40892	32.9252	1.63748	8
GUSBP17	chr5	70516269	70774810	-3.3767	21.7098	2.28096	10
LINC01634	chr22	18516411	18527964	-3.34205	17.2137	0.897866	5
TSBP1	chr6	32262693	32343296	-3.3271	15.4156	9.32131	33
TUBB	chr6	30688448	30700629	-3.32293	23.1677	2.91248	8
PPP2R3B	chrX	299101	359261	-3.31793	52.6733	6.71102	20
MUCL3	chr6	30908859	30922566	-3.29889	37.7187	10.9891	33
MDC1	chr6	30670276	30685395	-3.28191	21.0502	4.54312	12
GUSBP3	chr5	69534663	69792097	-3.21196	24.8109	13.7371	51
RING1	chr6	33176266	33180850	-3.20941	25.6468	4.39577	15
LAIR1	chr19	54865686	54885596	-3.19876	19.6831	1.41931	6
PSORS1C3	chr6	31142568	31154758	-3.19818	29.2194	5.26557	15
BRD2	chr6	32937053	32949563	-3.1933	28.6635	2.43423	9
PBX2	chr6	32153397	32162641	-3.1902	25.0395	2.1278	8
VPS37D	chr7	73082951	73093747	-3.15475	15.6238	0.407588	3
TTTY7	chrY	9544978	9557421	-3.11464	14.0556	1.88454	12
TTTY7B	chrY	9544978	9557421	-3.11464	14.0556	1.88454	12
VARS2	chr6	30885064	30894626	-3.11191	37.2147	4.03887	14
MDC1-AS1	chr6	30670667	30684594	-3.09495	22.8365	2.95011	8
TRIM26	chr6	30153561	30184974	-3.06816	20.3552	9.05583	28
MPIG6B	chr6	31691428	31697210	-3.06804	23.9997	1.77279	5
LILRB2	chr19	54778594	54786503	-3.05855	22.3598	0.829374	6
CDC42EP5	chr19	54976690	54985294	-3.04529	20.1345	2.92617	10
ABHD16A	chr6	31655909	31671349	-3.02136	29.7857	7.604	23
WDR46	chr6	33250814	33262909	-3.01857	13.4716	1.65719	4
ABR	chr17	909839	1179071	-3.01216	30.8995	14.05	41
FAM85B	chr8	7967579	8088352	-3.00327	52.9321	15.3298	50
TNF	chr6	31544651	31546363	-2.99264	22.881	1.25598	3
KIR3DX1	chr19	55045018	55059257	-2.96548	24.3758	1.90997	8
LAIR2	chr19	55014016	55025404	-2.96075	24.0839	2.46777	8
SKIV2L	chr6	31927508	31939335	-2.95886	29.5655	3.60135	10
PRPF31	chr19	54630674	54635642	-2.9372	38.2107	2.79713	14
AGER	chr6	32148631	32153517	-2.88906	36.9223	3.13864	10
ABCF1	chr6	30546019	30561502	-2.88746	24.6059	5.31468	19
OR2H2	chr6	29555907	29559773	-2.87052	27.1087	1.06259	3
GPSM3	chr6	32162520	32164876	-2.86731	28.6698	0.953146	3
SDHAP1	chr3	195688557	195720382	-2.86196	4.03922	1.58079	4
HCG21	chr6	30913737	30923016	-2.85973	46.2658	7.06799	20
CRKL	chr22	21282925	21309753	-2.85405	24.5034	3.11392	13
MOG	chr6	29627445	29656696	-2.85217	18.9921	2.7337	8
LY6G6F-LY6G6D	chr6	31676905	31687308	-2.84789	32.1287	2.68471	8
TFRC	chr3	195778329	195811115	-2.84029	31.2427	18.5101	48
EPN2-AS1	chr17	19203739	19219460	-2.83925	26.8478	0.930062	4
FAM157B	chr16	90170904	90222476	-2.83788	10.778	2.01615	6
FAM157C	chr16	90170904	90222476	-2.83788	10.778	2.01615	6
PRRC2A	chr6	31588395	31614719	-2.82229	26.1672	3.15116	9
LMNTD2	chr11	556417	561981	-2.8153	29.4152	3.27391	12
LY6G5C	chr6	31644327	31648865	-2.80806	31.9332	2.21406	6
FUZ	chr19	50314660	50320508	-2.79128	39.8761	1.22583	4
TNXA	chr6	31978802	31982277	-2.77806	30.7478	2.04764	6
C6orf47	chr6	31626048	31629302	-2.77536	28.1186	2.18869	7
PPP1R18	chr6	30645951	30655427	-2.77004	32.9928	4.24753	13
NCR3	chr6	31556607	31572197	-2.7422	22.7678	2.06197	5
MIR1283-1	chr19	54191523	54192497	-2.73179	28.3472	1.1888	3
DNAJA3	chr16	4496068	4507047	-2.73034	141.428	0.88986	4
SMN1	chr5	69351915	70378304	-2.70567	34.7684	46.4171	169
SMN2	chr5	69351915	70378304	-2.70567	34.7684	46.4171	169
BDP1	chr5	70774686	70894378	-2.70366	16.5611	8.31169	23
WASH5P	chr19	65868	72149	-2.67642	37.3502	0.990874	3
LY6G5B	chr6	31639022	31640493	-2.6687	35.3862	1.05836	3
SPAG11A	chr8	7705687	7723232	-2.64127	38.8507	3.33398	11
GABBR1	chr6	29574642	29602478	-2.63623	18.6616	2.0464	7
OR11A1	chr6	29396536	29416871	-2.60406	15.6427	1.99554	5
SLC18A2	chr10	119036046	119042150	-2.59172	28.9754	1.41169	4
NTAN1	chr16	15133341	15157994	-2.57934	4.21668	1.80631	5
CSNK2B	chr6	31633428	31639295	-2.573	46.5512	4.95566	14
LRRC56	chr11	540587	556662	-2.56781	34.2729	3.79044	14
TAP1	chr6	32813105	32822386	-2.56477	29.2953	2.3585	10
CLIC1	chr6	31700853	31707164	-2.55545	29.7789	2.38106	7
CLEC18A	chr16	69986366	70010164	-2.52207	46.2524	1.64036	5
PPP1R10	chr6	30571180	30585455	-2.51723	31.9684	4.25813	12
HLA-DOA	chr6	32971910	32977633	-2.50182	39.3276	3.91711	12
DHX16	chr6	30622793	30642350	-2.49869	33.9863	4.03317	13
LINC01556	chr6	28911476	28920075	-2.49656	28.3462	0.698705	3
BAG6	chr6	31615219	31622941	-2.49536	39.1805	1.94462	7
NOTCH4	chr6	32162520	32192537	-2.48049	39.9038	13.6364	44
STK19	chr6	31939086	31949756	-2.47932	42.8949	6.80001	19
SLC44A4	chr6	31834742	31859182	-2.47331	28.5027	2.45291	6
C6orf136	chr6	30617861	30622998	-2.4714	33.2906	1.26777	4
ULK4P3	chr15	30396085	30478546	-2.4589	36.0912	7.70121	23
OR2H1	chr6	29426572	29439459	-2.44922	34.0443	2.52529	7
SLC7A4	chr22	21384359	21387138	-2.44484	37.7815	3.07081	10
FLOT1	chr6	30700333	30711544	-2.43284	49.9391	5.61012	20
GPANK1	chr6	31629039	31634543	-2.43221	42.2678	5.56816	15
LY6G6D	chr6	31682888	31687308	-2.42821	38.3049	1.45201	4
C2	chr6	31865300	31927008	-2.41242	38.3235	16.2467	51
RPH3AL	chr17	156212	213157	-2.40535	28.0338	2.81018	10
APOM	chr6	31622762	31626252	-2.40474	39.6221	3.07918	10
RBMY1B	chrY	23682076	23691879	-2.39081	7.64723	0.213029	3
RBMY1D	chrY	23682076	23691879	-2.39081	7.64723	0.213029	3
RBMY1A1	chrY	23682076	23691879	-2.39081	7.64723	0.213029	3
RBMY1E	chrY	23682076	23691879	-2.39081	7.64723	0.213029	3
MSH5	chr6	31707583	31731045	-2.39003	40.8507	9.3869	28
MSH5-SAPCD1	chr6	31707583	31733788	-2.38512	40.7736	9.59835	30
TEX22	chr14	105865131	105881056	-2.36135	36.8109	0.959604	3
LOC286297	chr9	42852653	42864574	-2.36022	22.0532	0.814039	3
PRAMEF2	chr1	12917750	12928191	-2.35562	54.2781	2.19669	6
SNHG32	chr6	31805949	31810409	-2.35383	32.4733	1.36361	4
DAXX	chr6	33286789	33292131	-2.33984	45.3371	4.24453	13
VWA7	chr6	31733659	31745323	-2.33655	37.5807	2.8537	12
ELAPOR1	chr1	109656748	109750513	-2.3302	159.161	8.86381	45
MUC22	chr6	30983878	31005654	-2.32744	28.4272	2.95502	9
FAM230B	chr22	21546032	21546784	-2.32468	43.1114	1.0717	3
LOC100129636	chr6	29003886	29044959	-2.32449	20.0195	2.0665	5
TAPBP	chr6	33267635	33286968	-2.31729	45.1731	7.76719	27
LOC101929599	chr5	69194586	70077071	-2.3158	39.9599	43.2206	162
NOMO3	chr16	16326894	16390939	-2.29911	46.8584	14.4588	54
SNED1	chr2	242003797	242094293	-2.29774	13.6885	1.90145	4
FAM230A	chr22	20338082	20350905	-2.28965	29.755	1.08119	8
PSMB8-AS1	chr6	32813105	32814515	-2.28889	37.0903	1.05727	4
IL1B	chr2	113588585	113595212	-2.27801	46.3947	1.22898	4
LOC101927243	chr7	77046827	77055404	-2.26118	43.24	0.904037	3
HCG20	chr6	30740159	30813675	-2.24152	32.2417	3.40389	9
MRPS18B	chr6	30585502	30601060	-2.22661	38.6468	3.35272	9
LY6G6C	chr6	31687104	31690148	-2.22354	47.8138	2.93151	8
DCAF13P3	chr15	51236831	51242354	-2.22201	54.5705	0.502223	3
CDC6	chr17	38458114	38463002	-2.21225	55.1169	1.01738	3
ATAT1	chr6	30601560	30618030	-2.1828	42.8874	6.2859	23
DEFB103A	chr8	7287297	7740648	-2.18257	80.9068	49.05	151
DEFB103B	chr8	7287297	7740648	-2.18257	80.9068	49.05	151
SEPTIN7P2	chr7	45807314	45811316	-2.17998	35.9351	0.879288	5
VARS1	chr6	31745125	31764342	-2.17891	47.6303	6.83214	22
CENPC	chr4	68337011	68446860	-2.17787	13.6525	3.3122	7
MCCC2	chr5	70900746	70970502	-2.17343	27.7592	4.44362	17
LINC01149	chr6	31410629	31415203	-2.1537	59.3366	1.77803	6
NAGPA-AS1	chr16	5083566	5093561	-2.14827	38.5492	1.46695	7
SAPCD1	chr6	31730834	31733788	-2.14139	41.7007	0.510872	3
FAM239B	chrX	3817814	3842808	-2.13412	8.86379	1.57838	5
WASHC1	chr9	14731	30320	-2.12421	42.607	3.78531	11
HSPA1A	chr6	31783995	31791662	-2.12217	50.8305	2.15606	6
CACNG7	chr19	54415131	54450712	-2.11317	33.346	5.59317	17
LINC00266-3	chr6	140231	152906	-2.11308	33.8314	0.620063	3
LOC102724788	chr22	18906677	18925217	-2.08465	68.6475	4.59685	17
PRODH	chr22	18906677	18925217	-2.08465	68.6475	4.59685	17
ZBTB12	chr6	31869072	31870574	-2.06994	47.3804	0.749613	3
LSM2	chr6	31765450	31775532	-2.06773	44.6618	5.27633	14
GUSBP16	chr5	69167305	70197445	-2.06107	46.3906	53.5737	194
PI4KA	chr22	21117115	21213899	-2.05785	29.3011	8.41654	32
ATF6B	chr6	32084360	32096700	-2.05276	40.3526	3.92669	13
BFAR	chr16	14727187	14763699	-2.04098	74.823	2.7631	10
INPP5K	chr17	1399935	1422439	-2.03581	3.63112	0.905385	3
RNF167	chr17	4844445	4851142	-2.01773	73.6131	0.544561	3
SLC35G4	chr18	11609488	11618407	-2.01768	101.759	1.28137	5
GUSBP2	chr6	26878770	27016250	-2.01215	24.4246	4.13281	12
PDXDC1	chr16	15070118	15361937	-2.00872	41.4092	12.2039	41
TSPY4	chrY	9311823	9375375	-2.00192	35.9321	7.83423	33
DAZ3	chrY	25378763	25415436	-2.00028	1.35581	1.14638	4
DAZ4	chrY	25378763	25415436	-2.00028	1.35581	1.14638	4
DAZ2	chrY	25378763	25415436	-2.00028	1.35581	1.14638	4
LOC101929583	chr9	42852653	67109916	-1.9905	22.3709	105.903	273
LOC101928195	chr9	42852653	67109916	-1.9905	22.3709	105.903	273
NRM	chr6	30656192	30659528	-1.98853	51.7884	1.44792	4
CRK	chr17	1345462	1361317	-1.98757	33.2593	0.532153	3
C4A	chr6	31949997	31970868	-1.98427	58.4543	15.6735	46
LOC110384692	chr6	31949997	31970868	-1.98427	58.4543	15.6735	46
OSCAR	chr19	54599306	54630174	-1.95257	13.2543	1.2538	4
MICAL3	chr22	18340141	18515911	-1.95046	30.1625	11.0972	40
USP17L27	chr4	9326973	9344348	-1.94948	67.0003	7.28285	23
USP17L28	chr4	9326973	9344348	-1.94948	67.0003	7.28285	23
USP17L25	chr4	9326973	9344348	-1.94948	67.0003	7.28285	23
USP17L24	chr4	9326973	9344348	-1.94948	67.0003	7.28285	23
USP17L5	chr4	9326973	9344348	-1.94948	67.0003	7.28285	23
USP17L29	chr4	9326973	9344348	-1.94948	67.0003	7.28285	23
USP17L26	chr4	9326973	9344348	-1.94948	67.0003	7.28285	23
USP17L30	chr4	9326973	9344348	-1.94948	67.0003	7.28285	23
AQP7P3	chr9	42864393	67293555	-1.94247	22.8172	110.658	289
CASC3	chr17	38297112	38328877	-1.93898	85.2935	6.41329	21
LOC105379443	chr9	42852653	67472634	-1.9349	22.6522	112.121	292
EHMT2	chr6	31859682	31865831	-1.93355	55.5107	3.99403	11
TTTY1	chrY	6263455	6363360	-1.9317	7.94401	2.36643	7
TTTY1B	chrY	6263455	6363360	-1.9317	7.94401	2.36643	7
TRIM31-AS1	chr6	30073119	30103017	-1.92314	21.4159	1.70852	4
FKBPL	chr6	32096435	32098424	-1.91707	43.2708	1.99262	7
LINC02088	chr17	20517062	20544494	-1.91705	10.4313	1.97825	5
SPNS2	chr17	4433897	4445182	-1.90485	44.4508	0.959455	5
USP17L11	chr4	9217213	9263106	-1.89676	135.607	20.5321	64
SPAG11B	chr8	7312831	7712889	-1.88918	103.17	34.4679	108
ERBB2	chr17	37845290	37925464	-1.88337	4.64852	2.27954	6
MICB	chr6	31463282	31497568	-1.88237	47.5658	1.7474	4
USP17L18	chr4	9217213	9253612	-1.87788	134.837	15.8613	50
SLC22A18AS	chr11	2916433	2925239	-1.86986	40.7071	1.80808	6
HSPA1L	chr6	31777501	31783221	-1.86756	54.2921	5.35276	16
RGL2	chr6	33263409	33267387	-1.85065	55.5394	2.0327	6
UCK1	chr9	134401583	134408273	-1.84611	38.6301	1.00607	3
FAM230F	chr22	18854722	18883527	-1.84038	44.6344	2.26824	13
PLA2G10	chr16	14766307	14788499	-1.8384	5.03325	1.24418	3
PRRT1	chr6	32115923	32121393	-1.83821	61.8378	4.09854	11
LMNTD2-AS1	chr11	559272	560748	-1.83609	36.5769	0.626387	3
TNXB	chr6	31978802	32079066	-1.83586	55.4251	45.3546	156
RNVU1-6	chr1	145382685	145384442	-1.82827	41.1142	0.253321	3
PKD1P3-NPIPA1	chr16	15006389	15047493	-1.82004	110.078	6.90642	31
LINC01520	chr10	87212008	87357573	-1.81842	45.5212	5.59681	17
USP17L12	chr4	9221960	9267853	-1.81568	137.831	20.5321	64
USP17L21	chr4	9221960	9267853	-1.81568	137.831	20.5321	64
LMLN2	chr14	23569499	23575725	-1.79998	48.999	2.2733	7
C4B_2	chr6	31949997	32006111	-1.79264	62.3549	31.0046	94
C4B	chr6	31949997	32006111	-1.79264	62.3549	31.0046	94
HERC2	chr15	28356114	28589647	-1.78957	36.7805	18.3086	56
USP17L20	chr4	9217213	9272599	-1.78737	137.079	25.204	78
RAX2	chr19	3770892	3772493	-1.78226	44.878	1.73914	5
CYP21A2	chr6	32006173	32009925	-1.77772	64.3938	3.81595	11
MAP1B	chr5	71455895	71509770	-1.77567	31.0296	5.10424	17
SCARF1	chr17	1538789	1553238	-1.76808	53.2785	1.66235	5
PPT2-EGFL8	chr6	32126047	32148131	-1.76491	66.632	4.02153	11
NOMO1	chr16	14928410	14990165	-1.75461	74.5119	8.6735	30
FAM197Y5	chrY	9316970	9364888	-1.75251	37.6642	7.20556	30
FAM197Y7	chrY	9316970	9364888	-1.75251	37.6642	7.20556	30
FAM197Y8	chrY	9316970	9364888	-1.75251	37.6642	7.20556	30
FAM197Y4	chrY	9316970	9364888	-1.75251	37.6642	7.20556	30
FAM197Y2	chrY	9316970	9364888	-1.75251	37.6642	7.20556	30
SEC11A	chr15	85240441	85380008	-1.74369	28.3891	3.54557	13
JRK	chr8	143739747	143790716	-1.73267	49.1345	2.26938	6
GGT5	chr22	24623081	24644246	-1.73102	26.0781	2.54654	8
PPT2	chr6	32121069	32148131	-1.73056	68.437	4.45616	12
WDR81	chr17	1627505	1644971	-1.72626	51.5732	3.5414	12
SMIM40	chr6	33291909	33298575	-1.72516	73.9505	6.1154	17
LOC400541	chr16	70202337	70220177	-1.72254	6.68167	1.11892	3
WASH7P	chr1	14620	30542	-1.7222	57.0287	3.77937	11
HLA-DRB6	chr6	32521839	32530213	-1.71565	64.3919	0.239264	3
LINC01970	chr17	80248146	80251268	-1.71145	41.699	1.14258	4
POTEB3	chr15	22057000	22094626	-1.69825	64.4341	1.90663	6
POTEB2	chr15	22057000	22094626	-1.69825	64.4341	1.90663	6
POTEB	chr15	22057000	22094626	-1.69825	64.4341	1.90663	6
LOC728715	chr12	9551430	9560280	-1.69028	39.0911	1.92902	10
TNNT3	chr11	1950837	1962353	-1.68817	77.7662	1.6316	6
LINC01719	chr1	145377709	145382805	-1.67943	52.7264	0.92447	5
AQP7P1	chr9	67278745	67293555	-1.67826	43.3443	1.69428	6
LOC100509620	chr9	67278745	67293555	-1.67826	43.3443	1.69428	6
LYAR	chr4	4273557	4299388	-1.67347	36.7066	2.76437	7
LOC101929148	chrY	24276880	24631289	-1.67004	1.58357	5.12651	12
NLRP12	chr19	54307259	54333015	-1.66821	44.2137	2.33767	8
TRIM31	chr6	30070758	30103017	-1.66227	38.314	2.53048	6
NPEPPSP1	chr17	36375149	36425730	-1.6583	44.5156	5.47717	17
LOC101929950	chr17	36375149	36425730	-1.6583	44.5156	5.47717	17
BRCA1	chr17	41226668	41301323	-1.65569	35.0132	5.53226	19
GRID1-AS1	chr10	87358073	87367430	-1.65296	67.2817	3.44428	12
MRPS27	chr5	71516036	71626005	-1.65226	32.5285	8.68434	34
DGLUCY	chr14	91574303	91693342	-1.64625	39.5841	8.37563	27
PITPNA	chr17	1422939	1467239	-1.64079	40.8576	3.94391	10
KRTAP5-AS1	chr11	1597671	1620842	-1.62888	31.0374	1.63031	9
TMC4	chr19	54663775	54696774	-1.6262	36.7194	3.43093	11
DEFB131B	chr11	71591433	71604747	-1.62559	18.2655	1.55345	5
TARM1	chr19	54573722	54587140	-1.62489	69.9831	2.14422	9
DRD4	chr11	639428	644511	-1.62247	38.007	0.579626	3
WDR73	chr15	85186601	85199567	-1.60558	74.3292	2.43754	9
STAP1	chr4	68447360	68474804	-1.60417	21.1996	2.1814	8
GPS2	chr17	7216902	7218942	-1.60096	74.5742	1.85541	6
LOC100996643	chr9	67288550	67472634	-1.59976	12.1503	1.79951	4
GSG1L2	chr17	9709823	9727471	-1.59222	60.5027	1.54027	3
CES1P1	chr16	55802983	55810741	-1.58975	64.7528	1.03326	4
FAM230E	chr22	18730101	18746709	-1.58576	65.5142	1.80675	8
CCDC51	chr3	48473528	48500652	-1.58372	53.0515	1.8722	5
LOC550113	chr4	68929767	68943401	-1.5814	39.7829	1.29502	6
USP17L22	chr4	9259932	9272599	-1.58138	131.738	5.12016	16
CHRNA7	chr15	32327923	32487826	-1.58134	43.1945	18.7632	56
HRCT1	chr9	35906129	35910733	-1.57766	65.8024	1.0283	3
IKZF3	chr17	37925964	38090165	-1.57426	40.4124	10.7219	33
NPIPA7	chr16	18411763	18426783	-1.57133	69.5966	1.52735	6
OCIAD1	chr4	48833371	48884947	-1.56019	51.8273	2.35988	8
CDHR5	chr11	616776	626542	-1.55233	66.8566	6.20275	17
EPN2	chr17	19143773	19282427	-1.54171	85.5665	4.67972	16
MARF1	chr16	15691180	15737684	-1.53679	76.8901	8.05474	28
PRTN3	chr19	840958	852517	-1.53105	62.3386	1.69528	7
TJP1	chr15	30044682	30267441	-1.52773	44.3306	21.4114	60
MIR22HG	chr17	1614963	1627005	-1.52727	18.075	1.14916	3
IRF7	chr11	612520	616981	-1.52536	50.0605	3.06807	8
AQP7	chr9	33384967	33441250	-1.52232	19.0934	1.55458	8
PRPF8	chr17	1558441	1590938	-1.51553	40.7368	3.29429	10
PRAMEF4	chr1	12938949	12953580	-1.51144	70.9386	1.01306	3
GRIN2C	chr17	72838065	72947219	-1.50829	15.5145	1.5039	4
AGXT	chr2	241809188	241850513	-1.50764	42.4702	4.09886	12
CEP135	chr4	56820347	56910161	-1.50594	26.1801	1.87809	4
SERPINF2	chr17	1646479	1658892	-1.50345	80.6517	5.51744	16
DLGAP2-AS1	chr8	1548520	1626164	-1.50298	37.1557	3.12477	6
ZDHHC12	chr9	131483238	131487382	-1.4922	77.9767	1.83704	6
INVS	chr9	102995257	103161643	-1.49028	20.9497	2.64906	7
TNK1	chr17	7284187	7293483	-1.48931	75.6601	4.01217	16
QRFP	chr9	133768442	133775050	-1.48008	67.9063	1.67611	5
HERC2P2	chr15	23325427	23439083	-1.47964	48.8033	9.7004	31
FOLR1	chr11	71903345	71914247	-1.46986	55.9123	0.409493	3
ALDH3B1	chr11	67790055	67799565	-1.46433	33.9202	0.280143	4
REREP3	chr15	22546496	22573064	-1.46309	63.4892	2.33394	12
SLC34A2	chr4	25662513	25682006	-1.4623	81.5147	4.68596	17
KLF11	chr2	10192506	10209755	-1.45197	10.3847	1.1258	3
ZDHHC11B	chr5	711923	795321	-1.44865	109.454	5.82691	17
SMYD4	chr17	1683331	1733659	-1.44439	67.0404	11.3456	30
LOC100507547	chr6	32120745	32126227	-1.4431	78.0674	1.11075	3
UBA6	chr4	68478846	68567866	-1.43815	19.5664	4.0371	12
MEI1	chr22	42126515	42209095	-1.43787	44.4613	8.34496	28
RARA	chr17	38466136	38532779	-1.4367	41.2418	3.71472	19
LINC01097	chr4	13528192	13541462	-1.43477	23.9113	1.37933	3
NBPF9	chr1	144955397	145370427	-1.43159	55.4263	18.0685	61
APBA2	chr15	29136378	29569989	-1.42444	49.7475	7.9776	15
ALOX15B	chr17	7943235	8002461	-1.42216	53.8171	4.6023	12
TMPRSS11F	chr4	68929767	69004280	-1.42149	26.1552	2.87456	10
NPIPA8	chr16	18411763	18431018	-1.42071	72.8767	2.16238	8
TNPO3	chr7	128608122	128713477	-1.41087	45.7662	6.9714	21
THCAT158	chr17	45395436	45402793	-1.40566	60.8088	1.93193	6
TAS2R14	chr12	11091285	11092036	-1.40534	51.2598	0.768343	3
YWHAE	chr17	1280022	1344962	-1.40422	42.4109	2.51272	5
PKD1P4-NPIPA8	chr16	18411763	18519381	-1.4041	72.8254	3.43592	12
UGT2B28	chr4	70154318	70161636	-1.39664	50.0434	1.47915	5
TUBA8	chr22	18606490	18658761	-1.39589	68.2664	6.055	17
SPAG7	chr17	4868844	4875239	-1.38903	64.396	0.762361	3
CACNG6	chr19	54498144	54532154	-1.37888	43.8694	2.1271	8
RPA1	chr17	1733360	1804647	-1.37886	82.5699	13.8751	39
OR2K2	chr9	114091736	114093479	-1.37242	60.8807	1.20518	4
BCL2L11	chr2	111878891	111898076	-1.37132	24.7468	1.1113	4
NUMBL	chr19	41193309	41197810	-1.37121	55.5946	0.874217	3
PRRT1B	chr9	134421678	134436537	-1.34901	56.3424	1.46843	8
TOP2A	chr17	38547655	38575006	-1.34333	81.8186	7.22071	24
POM121L9P	chr22	24648189	24718908	-1.34281	25.2425	3.421	11
FAM106A	chr17	18428286	18430559	-1.34237	70.7167	0.900562	3
LOC105369266	chr16	32674600	32726912	-1.34219	17.6328	2.02635	6
MEIOC	chr17	42744888	42753839	-1.33807	48.4442	0.393325	3
SF3B6	chr2	24295575	24300238	-1.33707	53.8131	0.850966	4
SCGB1C2	chr11	193051	197502	-1.33504	86.7563	1.2855	5
SCGB1C1	chr11	193051	197502	-1.33504	86.7563	1.2855	5
MLXIPL	chr7	73009414	73067724	-1.33218	84.5443	2.5068	12
EFL1	chr15	82430049	82555959	-1.33164	74.7696	14.6942	56
GUSBP14	chr5	69424545	69586371	-1.33106	56.074	8.39067	31
CCR7	chr17	38711715	38722337	-1.32837	68.8244	5.11418	15
PROM2	chr2	95944569	95958645	-1.3238	32.5956	1.32113	6
BTBD7	chr14	93704504	93924717	-1.32083	32.7941	5.55652	13
RASSF7	chr11	561787	575516	-1.31546	52.4896	1.65361	5
CNTNAP3	chr9	39073807	39279689	-1.31141	42.676	7.35506	28
SH3GL3	chr15	84115931	84266102	-1.3104	63.4092	9.71024	40
HCG22	chr6	31025506	31028010	-1.30224	107.497	2.93334	9
HOXB-AS1	chr17	46624243	46630475	-1.29843	87.1293	0.750934	3
SPACA9	chr9	135753872	135765794	-1.29753	67.2225	1.88119	8
EPO	chr7	100319586	100325729	-1.29327	97.4787	0.510423	4
LOC100506100	chr9	131487187	131495854	-1.28953	92.9481	2.24487	8
CRYBA1	chr17	27577450	27582730	-1.28874	67.6445	1.06952	3
B3GALT6	chr1	1167823	1175712	-1.28496	64.2665	0.835833	3
NUCB1-AS1	chr19	49414886	49422597	-1.27738	88.1222	1.75869	5
ANKRD9	chr14	102968254	102976255	-1.27641	89.6211	2.194	9
SEMA4C	chr2	97531745	97538409	-1.27303	23.741	0.799371	3
CCDC134	chr22	42209595	42364500	-1.27108	92.9446	8.84778	23
LINC00297	chr13	30461291	30462687	-1.26909	34.6268	0.555411	4
RALGDS	chr9	136006834	136033417	-1.26693	43.0059	2.89951	8
UBE2E1	chr3	23887512	23945041	-1.26611	42.8047	3.76642	13
NEK5	chr13	52642522	52703016	-1.26359	37.8815	4.10673	16
UICLM	chr2	241894157	242003297	-1.26287	42.811	2.14139	5
CD68	chr17	7482737	7495400	-1.26259	29.4648	1.23569	3
LINC01060	chr4	189407863	189605230	-1.25455	35.688	3.02889	10
TMEM220	chr17	10628540	10633944	-1.25424	86.3621	2.52444	10
LOC101927178	chr14	35570710	35595213	-1.25399	11.9864	1.03989	4
PPP2R3C	chr14	35570710	35595213	-1.25399	11.9864	1.03989	4
DHRS7C	chr17	9674807	9700275	-1.25337	74.6921	1.87019	7
ABL1	chr9	133636413	133763514	-1.25288	83.6507	13.3871	39
JAG2	chr14	105624445	105642766	-1.25222	42.7983	1.7346	6
KIFC1	chr6	33365566	33391371	-1.25031	77.0146	1.77741	4
PIK3R6	chr17	8729894	8796648	-1.24955	60.1528	4.23869	15
CCDC144CP	chr17	20227375	20306156	-1.24664	56.7617	4.23667	15
GAS8	chr16	90093615	90116445	-1.24427	96.7413	2.30255	9
LINC00278	chrY	2953920	2974443	-1.24301	30.5028	1.69221	4
TTC34	chr1	2587651	2701454	-1.23843	68.9261	11.5456	35
FAM189A2	chr9	71946916	72007328	-1.23695	3.55908	1.83294	6
URM1	chr9	131134897	131159519	-1.23676	75.0689	3.63942	12
IGFBP4	chr17	38604309	38672751	-1.23634	11.9946	1.41246	3
NPIPB6	chr16	28356415	28379220	-1.23519	42.8909	1.7068	4
GSAP	chr7	76978727	77046998	-1.23417	97.185	6.32557	28
ARID3C	chr9	34621433	34635671	-1.23089	80.7992	2.91941	9
MRPL22	chr5	154329509	154356330	-1.22949	72.4138	1.20571	4
SLC2A4	chr17	7190675	7192000	-1.22561	74.3985	0.871792	3
ASGR2	chr17	7005235	7023842	-1.22323	98.2724	6.37881	19
BOD1L1	chr4	13572679	13781063	-1.22294	71.369	16.453	52
TMEM147-AS1	chr19	36032002	36039487	-1.2222	86.9919	1.03783	4
CKAP2L	chr2	113493782	113577183	-1.22134	37.3565	3.67448	9
APOOL	chrX	84321788	84360956	-1.22108	32.0637	1.94832	5
AP2A2	chr11	932579	1013724	-1.21846	80.1246	10.8948	37
CDK12	chr17	37618250	37698410	-1.21711	52.3721	5.99144	18
DUSP8	chr11	1584503	1597171	-1.21615	14.8784	1.26281	5
SERPINF1	chr17	1673096	1681659	-1.21472	93.8785	6.98137	20
NEURL3	chr2	97164377	97179292	-1.21028	20.9568	1.11564	3
ABHD18	chr4	128888593	128965376	-1.20973	33.8576	3.85249	12
NUDT14	chr14	105643266	105667715	-1.20841	44.7341	2.01855	5
LOC101928858	chr5	67090140	67100556	-1.20685	55.391	1.41243	5
MUC6	chr11	1013455	1074396	-1.20591	68.4219	12.3467	42
SIVA1	chr14	105220015	105226316	-1.20572	95.3701	1.02597	3
RAPGEFL1	chr17	38333098	38352975	-1.20514	105.913	4.87865	16
FAM166B	chr9	35561780	35605209	-1.20462	74.8233	3.20663	8
CPLX1	chr4	780962	823984	-1.20288	28.1756	1.71873	4
LGMN	chr14	93183086	93215349	-1.20144	62.9005	5.59831	19
TSC2	chr16	2097781	2148281	-1.19856	76.3333	8.7216	32
CROCCP2	chr1	16945381	16958905	-1.19448	67.0778	3.03145	13
FAM184B	chr4	17632485	17802996	-1.1915	44.9657	10.5875	25
MYH8	chr17	10300810	10327982	-1.19034	79.6125	5.65866	23
ITPK1	chr14	93430797	93582503	-1.18855	50.7666	9.25981	30
TOR1B	chr9	132572369	132583042	-1.18705	54.9582	0.531668	3
NDUFA8	chr9	124898546	124923264	-1.17886	67.8368	2.50985	8
YWHAEP7	chr17	36211159	36238688	-1.17774	10.7021	1.59933	5
OTOP1	chr4	4197228	4237192	-1.1762	49.2125	2.98085	12
EIF4A1	chr17	7481558	7482737	-1.1749	89.2206	0.857325	4
ULK4P1	chr15	30396085	32730156	-1.17371	55.0609	126.227	369
ULK4P2	chr15	30396085	32730156	-1.17371	55.0609	126.227	369
ZNF705G	chr8	7216568	7246642	-1.17123	2.21912	0.949581	4
FBXO47	chr17	37096786	37125837	-1.17048	63.1135	3.21012	9
ANGPTL4	chr19	8430539	8445156	-1.17008	68.9675	1.35633	5
ZFP3	chr17	4981555	5000361	-1.16672	89.0134	4.83646	15
FOXD4	chr9	116864	121605	-1.16579	51.817	1.75888	5
SMIM27	chr9	32551740	32567399	-1.1635	69.1374	2.3855	7
KRBA2	chr17	8262783	8288228	-1.16213	87.0883	7.80755	20
SLC66A1	chr1	19643307	19666257	-1.15997	88.001	2.2429	7
LOC107986163	chr3	184439206	184561807	-1.1568	13.2572	1.4853	3
TBC1D13	chr9	131556048	131578962	-1.15649	20.3882	1.25255	3
EIF3J-DT	chr15	44827011	44831681	-1.15484	83.2868	0.428626	4
IBSP	chr4	88728553	88737406	-1.15425	61.1443	1.16311	4
ACAP1	chr17	7240745	7256989	-1.15388	86.101	3.84848	15
TMEM95	chr17	7258532	7260936	-1.14805	124.53	1.87172	5
SNHG29	chr17	16342776	16381342	-1.14699	39.8399	1.76223	5
NAGPA	chr16	5075299	5085752	-1.14694	120.164	1.81554	8
NOP14-AS1	chr4	2938113	2953437	-1.14616	83.5621	4.04382	15
LOC112267881	chr19	55284467	55301542	-1.14245	129.673	1.75142	7
KIR2DL1	chr19	55284467	55301542	-1.14245	129.673	1.75142	7
GOLGA8EP	chr15	23439583	23561493	-1.14144	56.0575	3.05064	15
CCDC85B	chr11	65658119	65659905	-1.14097	87.183	1.12172	3
LOC439933	chr4	36256439	36281735	-1.13919	43.1199	1.68536	5
TMPRSS11A	chr4	68815976	68830729	-1.13732	44.9615	1.04668	8
DEFB130A	chr8	11929092	12183700	-1.13461	51.4631	14.3282	47
DEFB130B	chr8	11929092	12183700	-1.13461	51.4631	14.3282	47
FAM47E-STBD1	chr4	77178855	77325624	-1.13344	16.4559	1.32461	3
ASB6	chr9	132398048	132410508	-1.13313	81.583	2.86015	8
MYOZ2	chr4	120060206	120224092	-1.13121	21.8704	1.55771	5
RASD2	chr22	35938744	35960888	-1.12891	15.9437	1.29599	3
NFKB2	chr10	104161049	104164239	-1.1286	63.1023	0.911543	4
JOSD2	chr19	51009068	51014930	-1.12786	89.8219	1.14001	4
ASGR1	chr17	7076677	7101094	-1.12586	42.1733	1.87209	6
TDRD9	chr14	104474503	104585843	-1.12507	9.52487	2.2972	4
LINC01150	chr11	1922725	1929861	-1.12415	79.9105	2.54116	8
DLGAP2	chr8	692442	1667606	-1.12362	29.065	14.5987	32
GLP2R	chr17	9771403	9801924	-1.12104	74.8019	2.52947	7
STX8	chr17	9162601	9491232	-1.12059	25.1492	7.49798	15
CBX1	chr17	46170790	46193096	-1.12014	54.5696	2.61976	6
NUCKS1	chr1	205717262	205719749	-1.11862	51.7973	0.804978	3
CDC14B	chr9	99305151	99480124	-1.11648	30.0157	1.92356	6
LLGL1	chr17	18130569	18148692	-1.11597	98.4956	8.48743	30
C9orf50	chr9	132375978	132386747	-1.11471	52.0647	0.950644	3
MED24	chr17	38195742	38211492	-1.10933	65.3074	2.87521	11
CCRL2	chr3	46448777	46454375	-1.10917	78.9692	1.24587	4
UGT2A2	chr4	70473941	70518260	-1.10786	47.8495	2.01816	5
CTRC	chr1	15765213	15777372	-1.10669	102.326	2.29002	7
NIBAN2	chr9	130284549	130348064	-1.10432	68.6865	6.63196	20
ZNF624	chr17	16551813	16563246	-1.10376	51.8037	2.07793	6
ZNF432	chr19	52543357	52553243	-1.10129	52.1054	0.299284	4
KDM5D	chrY	21880339	21907047	-1.10114	26.7484	5.2292	18
CMTM8	chr3	32357286	32391405	-1.09862	37.856	1.75144	4
ANKRD20A4-ANKRD20A20P	chr9	69383592	69515489	-1.09744	79.2436	6.89619	21
KRT222	chr17	38812688	38825310	-1.09686	85.9362	1.74084	6
ODF2	chr9	131222735	131264671	-1.09605	100.432	3.39018	13
KLHL41	chr2	170369211	170383265	-1.0935	53.3994	1.61397	4
GFY	chr19	49930709	49932652	-1.09052	81.9308	1.21539	3
NMRAL1	chr16	4512222	4556025	-1.08963	83.4593	2.89694	7
UNC79	chr14	93925217	94173941	-1.0896	73.5956	25.1861	78
LINC02363	chr4	185264526	185287404	-1.08926	15.3714	0.937652	3
LOC100996583	chr1	2498476	2518363	-1.08919	82.0337	6.25241	21
PCAT14	chr22	23882318	23894573	-1.08826	89.023	2.91769	10
SPACA5	chrX	47988476	48001919	-1.0878	2.69657	0.832257	3
ELANE	chr19	852312	859962	-1.08668	82.8491	1.78998	6
GMFB	chr14	54941543	54957223	-1.08613	82.63	1.79522	5
POLR2J4	chr7	43986170	44059422	-1.08335	113.131	8.26875	39
LINC01975	chr17	3880338	3890929	-1.08066	100.15	4.09638	13
LINC01637	chr22	21311565	21319384	-1.08056	64.7655	1.06117	5
UXS1	chr2	106806603	106813285	-1.07967	87.1224	0.704636	4
LOC100288069	chr1	685675	720232	-1.07966	56.0548	2.45766	7
SYNGAP1	chr6	33391871	33423625	-1.078	109.187	10.9821	33
TMEM107	chr17	8075589	8080046	-1.07752	90.1961	1.96736	6
TMEM8B	chr9	35829743	35869053	-1.07558	84.7709	6.52077	19
LOC284009	chr17	2315521	2319069	-1.07503	79.8413	0.976394	3
LOC101928042	chr15	32888146	32908577	-1.075	64.338	1.41891	5
TLR9	chr3	52257466	52260600	-1.07463	57.9447	0.593879	6
FGF11	chr17	7341879	7349318	-1.07443	92.3614	4.55002	13
NDUFB6	chr9	32553872	32629596	-1.07418	36.0425	2.56438	8
SLC22A18	chr11	2922068	2949406	-1.07383	50.0427	2.3383	8
SHISA3	chr4	42400973	42412407	-1.0726	27.0128	1.32689	3
MYH2	chr17	10443453	10453208	-1.07242	73.8398	4.12992	17
ZNF827	chr4	146707070	146866971	-1.07172	20.1081	6.01893	13
CD72	chr9	35610584	35618923	-1.07102	102.844	3.62642	10
NT5DC4	chr2	113482074	113577183	-1.0709	40.3984	4.08445	11
ZGLP1	chr19	10416848	10432679	-1.07069	64.6409	0.77602	3
CROCC2	chr2	241851013	242003297	-1.07036	54.363	8.21875	20
PLD2	chr17	4714943	4731594	-1.06862	117.829	3.79955	13
JAGN1	chr3	9932495	9937816	-1.06639	81.2263	2.32514	7
MYMK	chr9	136379796	136392146	-1.06171	88.2011	3.52113	15
DOK4	chr16	57512473	57521174	-1.06124	74.4126	2.1173	7
OR10A3	chr11	7959907	7961469	-1.05851	125.281	2.21406	6
HS3ST3B1	chr17	14206662	14301044	-1.05775	43.5262	3.4186	8
TM4SF5	chr17	4675028	4691100	-1.05548	113.387	3.52697	11
EVPLL	chr17	18282702	18294866	-1.05493	106.372	2.30954	8
PACS2	chr14	105769206	105864699	-1.05436	85.5606	9.08862	33
SLC43A2	chr17	1474594	1533535	-1.05402	89.2217	8.93282	30
GOLGA8H	chr15	30904392	30910865	-1.04831	74.8712	3.27272	9
COX10	chr17	14024439	14159359	-1.04685	32.504	4.86271	14
GMFG	chr19	39825605	39827139	-1.04543	82.0333	1.71639	5
TEKT3	chr17	15230700	15250999	-1.04512	54.1298	1.58368	4
CRABP2	chr1	156669371	156676693	-1.04491	106.682	6.28273	18
TTYH3	chr7	2700498	2708711	-1.04321	69.1456	1.32023	4
LOC100133315	chr11	71579668	71644314	-1.04304	23.3455	4.00044	14
LRRC37A5P	chr9	114367396	114376044	-1.04199	86.8014	1.15428	4
TPRXL	chr3	14064076	14081043	-1.03993	35.3815	1.26256	3
WDR41	chr5	76731413	76818678	-1.03906	68.1405	2.71202	7
KCNJ14	chr19	48960120	48970784	-1.03871	111.735	2.70299	12
MEGF9	chr9	123362841	123484965	-1.03818	71.1191	14.9006	40
HHATL	chr3	42735562	42746037	-1.0378	90.1687	1.57769	5
PRR36	chr19	7933871	7941275	-1.03672	91.7453	1.14912	4
WRAP53	chr17	7589281	7625753	-1.0364	88.2701	5.60701	19
PATL2	chr15	44958360	44974019	-1.03496	44.4371	0.62323	3
RPLP0P2	chr11	61392604	61410459	-1.0333	69.7927	2.32739	6
UTP15	chr5	72861870	72882599	-1.03181	40.8705	0.890763	8
PRIMA1	chr14	94208437	94256650	-1.03152	48.7896	4.70018	16
LOC101928797	chr9	120411256	120420000	-1.03107	76.1627	0.85636	3
INTS3	chr1	153728664	153747472	-1.03091	65.2132	2.30171	8
PTGR1	chr9	114323112	114362367	-1.03073	112.268	10.1449	35
TTC16	chr9	130479765	130494863	-1.02898	185.333	0.462645	5
HRC	chr19	49654565	49659806	-1.02806	97.8578	1.74396	6
INSL4	chr9	5231373	5299543	-1.02805	51.2318	1.91254	4
TBL1Y	chrY	6865972	7024647	-1.02557	18.0803	2.40783	9
LOC340512	chr9	109780440	109867119	-1.02523	17.9351	2.2524	6
CYP2F1	chr19	41620248	41676911	-1.02507	40.0602	2.27295	7
FAM53A	chr4	1641293	1693107	-1.02482	43.6129	4.06952	9
PRIMPOL	chr4	185587613	185620170	-1.0248	62.2407	2.73712	8
LGALS2	chr22	37967086	37977958	-1.02391	92.1191	2.69172	8
STAC2	chr17	37376049	37386135	-1.02389	76.4619	1.39773	5
ZNF208	chr19	22179959	22196788	-1.02369	42.9502	2.4022	8
SP2	chr17	45974290	46009764	-1.02228	84.6108	5.46121	17
ZDHHC21	chr9	14618828	14719532	-1.02079	26.9809	5.77606	14
ZNF483	chr9	114288323	114341566	-1.02034	104.65	11.6741	38
ADAM2	chr8	39606264	39706253	-1.02021	33.1978	6.05893	17
FAM197Y3	chrY	9337497	9344594	-1.01987	87.7695	1.76259	7
DDX11L5	chr9	12193	15126	-1.01871	95.8894	1.70868	5
SPTLC1	chr9	94800609	94923497	-1.0156	55.451	2.03983	4
PRMT5-AS1	chr14	23388586	23393136	-1.01539	95.6618	2.44271	7
MYH10	chr17	8377657	8535617	-1.01487	76.4452	14.43	47
SPATA31A1	chr9	39355698	39371681	-1.0139	133.869	6.91765	18
ABCA11P	chr4	426469	472174	-1.01389	44.6258	5.05734	18
TRPV1	chr17	3469248	3513390	-1.01358	45.7062	2.58577	8
AK3	chr9	4713060	4740460	-1.01337	31.7569	1.50334	7
MYCBP2-AS1	chr13	77661407	77662392	-1.01302	117.527	1.40598	4
GAS8-AS1	chr16	90095122	90106388	-1.01288	118.664	1.54651	5
TPM2	chr9	35681916	35697934	-1.01099	96.7676	4.20193	15
LINC00332	chr13	40756840	40766826	-1.00889	60.98	0.228275	3
SWI5	chr9	131038888	131052632	-1.00571	101.03	2.1612	6
FIBP	chr11	65654197	65658511	-1.00493	92.4128	2.48983	8
GLE1	chr9	131270182	131307417	-1.00486	57.6819	3.50912	8
TOM1	chr22	35717798	35743580	-1.00371	74.5938	3.12314	8
OR2A5	chr7	143755266	143756246	-1.00326	105.806	1.39937	4
MIR4644	chr6	170639626	170640343	-1.00313	109.007	1.0252	3
ZNF696	chr8	144374028	144383197	-1.00084	69.375	1.07171	3
IKZF5	chr10	124760319	124783078	-1.00023	61.6407	0.72231	5
SCIMP	chr17	5130339	5139150	-0.999546	91.7186	1.1314	13
HIP1	chr7	75162678	75382148	-0.998878	82.2843	15.8965	74
TMEM234	chr1	32680467	32695151	-0.997764	84.6807	1.49701	5
ALOX15	chr17	4535886	4545380	-0.997068	88.8018	6.18092	18
LOC100129931	chr4	7041317	7054213	-0.996557	128.451	1.88084	6
QDPR	chr4	17490560	17515655	-0.996533	94.034	2.58307	8
DLGAP1-AS1	chr18	3596867	3604044	-0.995405	76.4115	0.900204	3
PHF7	chr3	52444821	52458046	-0.994738	96.2295	2.04797	7
KY	chr3	134357689	134370966	-0.994582	110.796	4.64249	13
ABHD13	chr13	108883067	108888561	-0.993533	128.123	1.08841	3
EPS8L1	chr19	55592236	55602274	-0.991967	69.8724	1.19681	3
AIFM3	chr22	21322164	21369543	-0.991841	14.5409	1.99994	7
ADAM5	chr8	39186856	39270312	-0.991658	49.9315	4.7835	13
BAX	chr19	49458319	49465869	-0.990835	87.789	2.92078	9
TPO	chr2	1422942	1633510	-0.989111	65.383	10.0148	24
TNFSF12	chr17	7454300	7462173	-0.988147	105.872	1.44881	5
AFAP1-AS1	chr4	7763525	7781658	-0.987723	100.963	2.27092	8
ABCC1	chr16	16044476	16239976	-0.987606	114.391	21.9367	67
BUD23	chr7	73100616	73154723	-0.987352	47.7797	2.5346	9
LOC389765	chr9	88426454	88461949	-0.986509	27.3599	2.2528	5
SPINK4	chr9	33240026	33255190	-0.985126	95.9728	1.70857	5
UGT2A1	chr4	70473941	70522911	-0.983281	57.171	2.71357	7
CHST8	chr19	34172685	34299908	-0.982265	27.1205	4.48461	14
NAA15	chr4	140285049	140343010	-0.981255	47.9073	2.2352	6
CYP4F30P	chr2	131442622	131443926	-0.980906	141.462	1.84922	5
BRF1	chr14	105707089	105836532	-0.980722	53.6456	7.27669	25
C22orf46	chr22	42086141	42122750	-0.979699	45.3082	1.80841	4
TXK	chr4	48071403	48137703	-0.97894	56.2544	5.28202	15
RBM23	chr14	23364818	23388787	-0.978223	105.8	6.38263	24
RNF103	chr2	86833039	86853157	-0.977855	84.2364	1.34315	6
GOLGA5	chr14	93261492	93332200	-0.977752	44.4864	4.20824	12
COX6B1	chr19	36140897	36149983	-0.97651	156.086	2.93707	11
BRWD3	chrX	80022130	80168409	-0.974293	32.4046	4.25769	12
RPL7A	chr9	136215184	136218882	-0.973018	71.5308	1.02869	3
GOLGA8N	chr15	32888146	32900269	-0.972054	68.9078	1.09428	3
ZNF141	chr4	337850	383149	-0.969465	40.034	2.64233	12
ECPAS	chr9	114162687	114250804	-0.968252	99.0039	11.5575	34
ANXA5	chr4	122612629	122620811	-0.968181	52.0396	0.679955	3
TRAPPC6A	chr19	45669427	45682014	-0.967731	100.911	3.83614	14
CDK5RAP2	chr9	123157961	123355660	-0.966155	43.5664	4.50964	13
PARP3	chr3	51977830	51984228	-0.964184	114.506	2.02049	7
LGI4	chr19	35616963	35629196	-0.964117	92.1611	4.53982	13
STXBP1	chr9	130374455	130458647	-0.962829	86.3553	19.0896	66
CER1	chr9	14720032	14736917	-0.961523	71.5283	2.03615	5
HSP90B2P	chr15	99799617	99801090	-0.959989	112.277	0.876541	4
SAP25	chr7	100170183	100172037	-0.959559	74.2573	1.33913	4
C9orf78	chr9	132594771	132611418	-0.95885	49.4724	1.30672	3
APOC1	chr19	45418984	45423388	-0.958139	123	1.40379	4
ABCC6	chr16	16245103	16317933	-0.9571	106.611	7.87855	32
HAND2-AS1	chr4	174491920	174518111	-0.956663	44.2489	2.22853	7
LYPD4	chr19	42343356	42349541	-0.956529	105.141	1.74192	6
MRPL43	chr10	102737580	102775817	-0.955736	37.0697	1.52533	3
BANCR	chr9	71911665	71946416	-0.955535	51.3607	1.53259	4
MNT	chr17	2292479	2315021	-0.955114	79.8185	4.73123	12
RPL23AP53	chr8	166045	191683	-0.954173	54.9131	2.1452	5
FSHR	chr2	49282741	49443189	-0.95384	26.6185	1.66698	3
UBR7	chr14	93673348	93704766	-0.95263	94.0457	2.483	10
CNN2	chr19	1031147	1041380	-0.952503	76.0549	1.77249	9
CFD	chr19	859656	868318	-0.952491	74.1582	1.33021	4
IQCC	chr1	32672488	32679700	-0.952381	61.1395	0.583282	5
LOC729218	chr4	119519010	119560445	-0.952013	48.0453	2.66244	9
CIDEC	chr3	9909254	9924041	-0.951994	106.969	5.58109	16
WDR1	chr4	10077332	10279982	-0.950854	83.331	7.1678	19
TAF7	chr5	140698459	140700971	-0.950262	92.8081	0.885705	3
LINC01812	chr2	68042973	68053206	-0.948365	57.2716	0.872498	5
SLC6A6	chr3	14444657	14539648	-0.947941	95.2214	14.3293	50
LINC01993	chr17	76265854	76275928	-0.947306	71.9155	1.58835	5
RIN3	chr14	92993835	93182586	-0.946219	27.8631	4.54056	10
RAB33B-AS1	chr4	140373464	140379133	-0.946006	76.996	0.983332	4
C4orf50	chr4	5959301	6025637	-0.945386	113.862	5.07876	18
PER1	chr17	8044834	8057115	-0.942871	109.563	3.08571	11
CYP2A6	chr19	41352658	41357823	-0.94128	87.7301	1.60827	5
GRAP	chr17	18923875	18951695	-0.94115	56.386	1.58643	4
GABRG1	chr4	46041002	46249869	-0.940408	27.5644	5.45734	13
TLR2	chr4	154606675	154743844	-0.939751	42.3207	3.19023	8
CISH	chr3	50644365	50674608	-0.939616	67.4388	3.0624	8
FUBP3	chr9	133455126	133514139	-0.938708	82.5209	9.49334	30
BRPF1	chr3	9780326	9790032	-0.937995	113.713	3.37599	11
GTF3C4	chr9	135546092	135623570	-0.9375	69.21	5.68617	17
JUND	chr19	18391872	18396323	-0.937187	124.734	0.767744	3
RPL14	chr3	40506283	40511672	-0.936307	77.8563	0.575415	3
ZNF534	chr19	52949807	52956187	-0.935586	68.7473	2.31293	13
C15orf61	chr15	67819441	67824016	-0.934908	83.4438	1.17551	3
LOC102725021	chr15	30904392	30918208	-0.934476	79.4672	3.77306	11
PITPNM3	chr17	6425458	6461461	-0.934172	97.8299	5.3901	21
LINC01091	chr4	124668981	124862242	-0.934094	67.828	8.00588	19
LOC105379030	chr5	72443712	72447552	-0.933342	127.956	1.22361	3
CRYBB2P1	chr22	25845964	25867751	-0.932759	77.6293	1.78778	5
EXOSC3	chr9	37780761	37799974	-0.932597	41.9901	1.60503	6
CCDC149	chr4	24808198	24912264	-0.93151	55.9373	9.06126	23
LRIG1	chr3	66451533	66499572	-0.931455	18.1987	2.03377	4
GNG10	chr9	114424378	114465701	-0.928636	39.9122	1.76482	4
ABCD4	chr14	74763412	74777925	-0.928546	64.2545	2.21149	5
PLEKHM2	chr1	16015333	16062208	-0.928528	99.6807	12.9438	58
JAKMIP1	chr4	6029612	6227516	-0.928051	63.7936	8.69081	25
LOC100130950	chr17	5105755	5139664	-0.927676	69.8023	4.68438	23
NKD2	chr5	1031921	1051707	-0.925332	79.0996	3.86839	11
ETV4	chr17	41610172	41624328	-0.924753	100.213	2.63752	15
FAM102A	chr9	130702968	130833415	-0.924351	22.5757	2.26946	5
TTC30A	chr2	178478337	178485857	-0.924093	79.0479	0.42045	3
SLC26A6	chr3	48663103	48674513	-0.923875	95.032	0.908979	4
OR4N2	chr14	20289640	20298931	-0.923358	100.866	2.22639	6
GAREM2	chr2	26401893	26413823	-0.922437	16.5352	1.09655	3
ZNF18	chr17	11881151	11902857	-0.922002	93.2355	2.69548	8
CMTM6	chr3	32526628	32545136	-0.921345	58.2722	2.77273	8
AMPD2	chr1	110166927	110174911	-0.921062	131.85	1.46819	5
ERICH1	chr8	615144	691942	-0.920185	69.5034	6.92643	18
UGDH	chr4	39503844	39551535	-0.919642	59.1406	3.5184	13
ESPN	chr1	6496323	6526047	-0.919452	55.7278	2.12814	5
DGCR6L	chr22	20303604	20308016	-0.918584	86.9638	0.640654	3
LOC100130872	chr4	1200604	1211634	-0.91822	43.4778	1.5832	4
NBPF15	chr1	148555955	148722220	-0.917566	49.1984	7.35202	30
DAB2IP	chr9	124339528	124553835	-0.916876	78.1101	21.1491	60
PLEK2	chr14	67864743	67885300	-0.916776	55.8238	1.06747	3
RNF4	chr4	2490430	2595533	-0.916052	60.6003	3.49626	11
LOC729737	chr1	135267	205586	-0.915658	73.9805	4.15893	12
ZBTB4	chr17	7382813	7388607	-0.915459	99.1001	3.41577	12
CIPC	chr14	77570363	77596683	-0.915295	34.9523	1.45943	4
SP2-AS1	chr17	45978222	46024110	-0.914391	94.3378	6.55404	20
FAM214B	chr9	35104383	35147156	-0.913739	81.9528	4.78072	13
FLII	chr17	18148098	18162706	-0.913488	99.8753	9.22706	29
UGT2B4	chr4	70362080	70399373	-0.913162	48.3375	2.55847	8
ZNF37A	chr10	38383071	38447138	-0.912838	8.30216	1.31862	4
TMPRSS11B	chr4	69096432	69112436	-0.912515	59.2934	1.10559	9
LRRC75A	chr17	16348559	16417097	-0.911518	36.0735	2.96264	7
SH3TC1	chr4	8205043	8269535	-0.910092	84.3844	9.07693	30
CHCHD4	chr3	14156331	14167343	-0.909069	119.748	2.94282	8
GOLGA6L4	chr15	84905503	84918669	-0.908485	172.672	0.741867	3
LOC729732	chr8	12415081	12565346	-0.90848	31.7402	4.72062	17
SNAP29	chr22	21213670	21282425	-0.908439	26.1253	1.97866	8
CTSO	chr4	156850237	156970201	-0.907503	9.05011	2.02396	4
GLIPR2	chr9	36141811	36169731	-0.904366	94.0575	3.12194	10
LOC100288637	chr15	30941050	31066305	-0.903932	87.3616	16.1927	52
UBQLN1	chr9	86288556	86323390	-0.903235	57.6128	5.57324	17
CEACAM16	chr19	45202429	45216289	-0.90205	54.8982	1.62128	4
CLNK	chr4	10490392	10808522	-0.901525	45.6819	10.7222	28
FRRS1L	chr9	111897214	111931415	-0.901525	62.6416	2.30267	7
TOR2A	chr9	130494736	130499667	-0.901259	114.134	0.44678	3
SGSM2	chr17	2244619	2292762	-0.901221	48.1823	2.02547	5
TXLNA	chr1	32650496	32668443	-0.900566	70.7654	1.06199	8
MDS2	chr1	23960807	23967911	-0.898885	74.0582	1.34561	5
USP46	chr4	53458613	53557265	-0.898784	53.2991	6.29052	19
H3P4	chr1	149480065	149788609	-0.898746	68.9052	17.6474	72
LINC02314	chr14	101909358	101912405	-0.898289	93.6365	1.07742	3
DNAJC25-GNG10	chr9	114402694	114465701	-0.898088	60.6605	5.12415	12
SLC2A9	chr4	9834729	10074823	-0.897431	45.4983	10.7211	22
TMEM72-AS1	chr10	45374288	45457730	-0.896907	57.5708	7.09351	19
LINC01508	chr9	93069092	93229136	-0.895246	51.1552	8.18115	19
SLC7A11	chr4	139125154	139266003	-0.892429	15.7999	2.07202	4
TNIP2	chr4	2744403	2811846	-0.892316	62.1724	2.23927	6
PPM1N	chr19	46002884	46006456	-0.892148	93.4659	0.672199	3
PARN	chr16	14551992	14724579	-0.892071	73.4747	12.0408	46
LGALS9B	chr17	20357872	20375792	-0.89093	48.9017	1.62975	8
LRRC17	chr7	102554312	102587777	-0.888945	117.806	3.44777	16
NOVA2	chr19	46468408	46481484	-0.888915	114.195	2.42815	7
SLBP	chr4	1694676	1717260	-0.888523	77.1542	2.0612	7
SURF6	chr9	136197593	136205015	-0.888143	89.9474	1.51144	5
CRELD1	chr3	9976878	9988771	-0.888135	84.3062	1.1948	5
ACY3	chr11	67416089	67418638	-0.887826	69.6251	0.999666	3
KCNIP4	chr4	20730057	22081579	-0.887788	22.3059	14.4126	26
ATP2A3	chr17	3829083	3869598	-0.887068	51.9952	3.10468	8
PSPN	chr19	6375152	6376088	-0.887015	79.611	0.891616	4
GABBR2	chr9	101185397	101475315	-0.886526	69.0502	16.4903	45
KLHL40	chr3	42730456	42735907	-0.886045	99.0674	1.88791	5
INKA1	chr3	49840888	49843936	-0.885324	111.292	1.53771	4
TRUB2	chr9	131067839	131085705	-0.884981	104.376	3.9655	12
COL23A1	chr5	177724160	178030120	-0.88449	77.331	16.0002	45
LOC389247	chr4	184417994	184429090	-0.884163	72.9649	1.51403	4
ATP6V1B1	chr2	71178711	71201905	-0.883751	44.7096	1.56919	4
LOC100506422	chr9	26101291	26262304	-0.883679	26.6232	1.88845	6
SEMA4D	chr9	91981313	92115489	-0.883648	51.9351	7.46765	24
NUP214	chr9	134033494	134139373	-0.883437	76.3527	4.54357	15
FAM222A-AS1	chr12	110180432	110216774	-0.883264	62.4959	2.2861	7
LOC105376114	chr9	86322816	86337578	-0.883191	81.8171	2.96197	8
SPDYE3	chr7	99908473	99923718	-0.883036	78.1678	1.31344	7
STIM2	chr4	26919446	27160195	-0.881456	51.9705	7.48775	22
CFAP157	chr9	130470707	130479891	-0.880319	139.47	0.616786	4
TMEM72	chr10	45412154	45439873	-0.880108	39.9166	2.29729	6
LRRC66	chr4	52862361	52906882	-0.879668	70.7683	3.84176	10
DMTN	chr8	21909234	21965700	-0.879419	82.4448	3.73323	10
P2RX5-TAX1BP3	chr17	3566834	3609950	-0.879312	96.0679	5.98104	19
MBD3L5	chr19	7030641	7038106	-0.878713	129.026	1.51856	4
NAP1L4	chr11	2969523	3015930	-0.878634	78.5682	5.4901	18
PLCD1	chr3	38059634	38083466	-0.877036	63.4132	1.8385	5
SMAD1	chr4	146408552	146503283	-0.876043	6.77693	2.16388	4
EOGT	chr3	69025513	69063130	-0.876017	74.8227	8.15009	30
AATK	chr17	79092584	79235141	-0.875817	84.8323	5.31822	15
FGFBP2	chr4	15962385	15971243	-0.87471	94.1844	1.34208	4
CYP1A1	chr15	75011774	75018596	-0.874654	147.646	1.4554	5
GATB	chr4	152628329	152768999	-0.871947	27.0997	4.67734	11
RNF214	chr11	117135564	117160103	-0.871808	126.059	2.21963	10
GOLGA8F	chr15	28632664	28637654	-0.871491	80.251	1.19937	6
GOLGA8G	chr15	28632664	28637654	-0.871491	80.251	1.19937	6
ZCCHC10	chr5	132334679	132364940	-0.871261	45.4067	2.0318	5
LYL1	chr19	13210591	13214364	-0.871164	94.4965	1.5208	5
PKD2	chr4	88938042	89019886	-0.870558	19.3427	2.27014	4
ITPK1-AS1	chr14	93537831	93540862	-0.869606	91.9537	1.24725	3
ALDH6A1	chr14	74524922	74552327	-0.868737	86.9372	4.66967	13
NTMT1	chr9	132375978	132400268	-0.868108	75.5977	3.00158	10
ZNF721	chr4	435791	498788	-0.867461	37.2313	5.41149	18
HTRA3	chr4	8282382	8355976	-0.867391	83.658	3.32119	10
GYS1	chr19	49474564	49497410	-0.865826	140.194	3.71927	18
SPAG8	chr9	35808180	35813247	-0.86512	118.516	4.86661	15
CRMP1	chr4	5825477	5922693	-0.865021	83.3385	6.35538	16
LOC105372273	chr19	11315579	11326981	-0.864973	144.257	0.941127	5
TMF1	chr3	69071532	69101905	-0.864693	96.5698	2.13429	9
CCDC13	chr3	42747144	42855846	-0.864246	56.5959	4.39815	12
TEC	chr4	48138501	48341273	-0.864158	49.1441	5.86408	18
PACRGL	chr4	20701756	20758992	-0.863662	73.4662	5.49533	18
HNRNPR	chr1	23639091	23691202	-0.86362	44.7027	1.78548	4
ADAMTS3	chr4	73146742	73435535	-0.863277	58.7943	11.5134	33
RNH1	chr11	494511	532125	-0.862696	77.4521	4.874	13
ADGRB1	chr8	143536247	143649381	-0.861685	88.2743	25.1365	75
SMARCE1	chr17	38784145	38806620	-0.860843	73.5614	2.70008	7
KLF3	chr4	38680609	38772579	-0.86075	73.2454	2.83977	9
TMEM121B	chr22	17598269	17612294	-0.860541	17.6157	1.01746	4
ARID5A	chr2	97204072	97219215	-0.860186	38.8613	2.77363	11
HAUS6	chr9	19057913	19115810	-0.860069	54.2907	4.62174	20
TMEM128	chr4	4237722	4267385	-0.859814	58.646	2.33028	6
CAMKK1	chr17	3763707	3800491	-0.859685	42.494	2.10989	4
CNGA1	chr4	47940751	48025325	-0.859138	40.0103	4.4558	12
MUC21	chr6	30951258	30983378	-0.858857	50.0001	2.50512	7
SPATA6L	chr9	4604144	4679242	-0.858424	57.8852	7.15305	21
CNPY3-GNMT	chr6	42916033	42934598	-0.858207	127.572	2.99791	9
MYH4	chr17	10346623	10390050	-0.858056	76.1206	3.37895	10
LILRA1	chr19	55112306	55132274	-0.857835	49.4307	2.06991	5
CDC25A	chr3	48223559	48240544	-0.857432	84.2214	1.74982	4
FLICR	chrX	49122439	49123604	-0.857308	58.6212	1.04118	3
C11orf94	chr11	45928040	45929105	-0.857289	111.139	1.07105	3
SLC13A5	chr17	6589763	6621010	-0.856732	78.059	3.60482	12
TAX1BP3	chr17	3566834	3572269	-0.856358	93.9948	0.732113	3
CPEB4	chr5	173317837	173477889	-0.856046	49.0265	3.67574	9
PDCL2	chr4	56435119	56459521	-0.855737	61.401	3.29738	16
NOL8	chr9	95060615	95101224	-0.854779	62.5681	3.95908	10
PFAS	chr17	8156167	8174359	-0.854178	64.4565	2.62234	7
LDB2	chr4	16503036	17045931	-0.854076	41.278	8.56674	18
AP2A1	chr19	50271430	50314919	-0.853792	127.934	7.90202	23
FAF2	chr5	175878554	175959454	-0.853662	47.6137	3.96926	9
CCDC136	chr7	128455844	128469167	-0.853161	86.3117	1.04337	3
PRRC2B	chr9	134317307	134378838	-0.853126	36.4652	1.4575	3
SLC25A30	chr13	45967494	46002674	-0.851995	93.0071	5.14582	15
SCARB2	chr4	77112489	77157995	-0.851922	57.7666	1.96588	5
CTDSPL2	chr15	44736653	44826511	-0.851838	73.0495	4.72847	12
SH3BP2	chr4	2812346	2875470	-0.851334	86.5006	5.79317	20
SPON2	chr4	1167463	1211634	-0.850949	52.9507	4.00078	10
MLANA	chr9	5892384	5914271	-0.85058	98.76	1.50703	5
SNAPC3	chr9	15422801	15468432	-0.850039	85.0471	4.40146	15
NOP14	chr4	2939539	2965350	-0.849627	93.4046	5.33729	19
MTOR-AS1	chr1	11204360	11210760	-0.849534	69.1648	0.638731	4
MRPL16	chr11	59576515	59580279	-0.849377	109.075	1.55075	5
TAMM41	chr3	11833083	12003946	-0.849291	34.2669	4.92714	14
LRSAM1	chr9	130217831	130265395	-0.849039	72.8464	2.12664	6
ZNF518B	chr4	10443120	10489892	-0.848818	87.9164	5.38428	14
TYRO3	chr15	41851746	41876356	-0.848628	96.3831	15.4568	48
CPEB2-DT	chr4	15001563	15007533	-0.846341	69.8707	1.17494	3
TRNT1	chr3	3172767	3341882	-0.846275	28.3281	1.91477	5
MST1R	chr3	49924561	49962059	-0.844964	57.7356	2.2779	6
NDEL1	chr17	8339973	8371675	-0.843865	101.56	5.43279	16
PRUNE2	chr9	79391271	79572222	-0.843783	13.1666	1.10003	3
PCA3	chr9	79391271	79572222	-0.843783	13.1666	1.10003	3
METTL16	chr17	2321288	2419811	-0.842815	97.1416	19.4161	66
PLSCR3	chr17	7293363	7306352	-0.842427	30.2717	0.815427	3
ZDHHC19	chr3	195937330	195938732	-0.842028	73.9449	1.28744	3
KLC1	chr14	104095527	104171908	-0.841891	66.4985	7.63837	21
SMPDL3B	chr1	28269115	28330004	-0.841813	91.5179	4.40509	14
MYHAS	chr17	10300810	10529314	-0.841723	85.8957	42.3964	186
RPS6	chr9	19376369	19395069	-0.841073	81.9513	2.18126	9
SMARCA2	chr9	2028932	2336018	-0.839726	78.46	15.6183	49
LOC284454	chr19	13952344	13954709	-0.83922	108.284	1.20938	3
GAS7	chr17	9821738	10197644	-0.839167	77.5185	17.129	47
MKX-AS1	chr10	28054031	28057846	-0.838806	68.1506	0.727714	3
CDS1	chr4	85570459	85721334	-0.83866	28.4913	1.39054	3
KRT16P2	chr17	16734681	16737583	-0.838354	67.6364	0.958459	5
DOK7	chr4	3473368	3512440	-0.8381	55.9866	3.73662	10
TRPM1	chr15	31327619	31482753	-0.836557	27.6886	3.27578	6
LEF1	chr4	108974329	109175412	-0.836035	10.6628	4.5183	9
RFC1	chr4	39289887	39406341	-0.835658	61.5219	9.79322	32
MYOM2	chr8	2050776	2094223	-0.834866	120.892	5.12158	15
RAP1GAP2	chr17	2680256	2957113	-0.83456	76.8897	11.7864	34
DDX11L17	chr1	12080	15015	-0.834478	107.229	1.70868	5
DDX11L1	chr1	12080	15015	-0.834478	107.229	1.70868	5
RNASE3	chr14	21359568	21361073	-0.834381	80.0889	0.804846	4
MYH11	chr16	15798635	15949243	-0.834222	51.5105	5.7486	16
MYEOV	chr11	69062840	69067616	-0.832564	84.742	0.761622	3
NDE1	chr16	15737489	15822665	-0.831392	95.8491	8.96751	30
ASS1	chr9	133331754	133377812	-0.830487	115.828	12.918	45
TRPC5OS	chrX	111123035	111147855	-0.829353	32.1683	2.39859	6
OCA2	chr15	28014762	28349056	-0.828749	101.536	28.5252	106
P2RX5	chr17	3576866	3609950	-0.828426	92.9022	4.35301	13
TLE5	chr19	3053818	3094205	-0.827784	84.2989	3.04596	9
TMEM91	chr19	41871214	41892185	-0.827347	105.813	3.34859	11
TMEM14C	chr6	10724528	10748577	-0.826813	55.3553	1.35581	6
RELL1	chr4	37622694	37685626	-0.825841	68.1224	3.34131	11
DCHS2	chr4	155213984	155536332	-0.825275	58.4634	6.56795	19
OCIAD1-AS1	chr4	48857235	48884947	-0.825016	43.3347	1.28686	3
LOC105374344	chr4	1108227	1166963	-0.824866	12.4521	1.36083	3
RAB33B	chr4	140379013	140399051	-0.824813	63.0936	2.58769	12
MTTP	chr4	100517588	100687518	-0.823845	42.4348	1.65644	3
DENND4A	chr15	65957591	66093905	-0.823426	50.3356	3.43428	7
AFP	chr4	74308281	74364780	-0.823004	53.8305	2.84164	7
ALAS1	chr3	52235018	52248746	-0.822663	119.168	2.58558	8
TSPAN11	chr12	31083665	31150299	-0.821737	218.702	12.2918	53
LINC02365	chr4	185506424	185587113	-0.821702	70.666	3.28937	9
SLC36A3	chr5	150656832	150691204	-0.821161	83.3429	3.1073	7
ZNF304	chr19	57862521	57872880	-0.82092	100.232	0.640973	3
MIR1268A	chr9	131114489	131429563	-0.820908	94.1533	21.6941	70
OR52B4	chr11	4388374	4390247	-0.820615	169.865	0.827326	3
DNAH2	chr17	7626253	7738267	-0.820562	105.848	22.0197	65
SPINK13	chr5	147648320	147671939	-0.820338	90.931	1.97491	7
PARM1-AS1	chr4	75882916	75896283	-0.818626	101.098	2.60532	8
CFAP52	chr17	9491732	9553275	-0.818582	24.7963	2.83547	7
ADSS1	chr14	105209488	105217851	-0.818476	81.2509	1.87403	5
TMEM106A	chr17	41363754	41378234	-0.818387	116.917	1.90999	11
TMED9	chr5	177022664	177040587	-0.818149	27.8868	1.36059	3
STK32B	chr4	5126967	5524812	-0.817697	42.5157	10.3407	22
CAMTA2	chr17	4875011	4891515	-0.81694	113.135	4.71549	18
RNF222	chr17	8294348	8311592	-0.816244	66.0505	1.54824	3
C14orf132	chr14	96518612	96562917	-0.815901	93.4437	4.54076	21
GOLGA8J	chr15	30376961	30395328	-0.815426	155.904	0.551824	3
ANKFY1	chr17	4067128	4167258	-0.815159	84.4376	11.2534	36
SLC39A2	chr14	21468330	21474974	-0.814838	78.5023	0.917777	3
LMCD1	chr3	8548507	8619362	-0.812842	74.7006	3.79512	10
LOC101927157	chr4	47936423	48016275	-0.812754	52.4369	5.52385	15
GSTK1	chr7	142960866	143025720	-0.812535	74.3099	2.16545	7
SMARCC1	chr3	47635086	47827661	-0.811391	68.8409	9.96817	33
CNTROB	chr17	7845520	7855282	-0.811379	120.602	8.74283	27
SPACA6P-AS	chr19	52190067	52201150	-0.810386	65.0581	1.11803	4
TOMM40	chr19	45395235	45407207	-0.810203	96.7402	2.5353	8
LGI2	chr4	25003484	25123414	-0.810196	71.4698	3.82266	11
MED28	chr4	17619936	17636743	-0.810183	83.8747	1.79023	8
ZNF732	chr4	269993	305471	-0.809842	34.3436	3.49894	12
PLPP6	chr9	4662606	4666212	-0.809314	99.2318	1.31029	4
MXD4	chr4	2250069	2270864	-0.80838	92.2272	2.32591	10
MAPK12	chr22	50694711	50703945	-0.80713	99.8551	1.83972	5
DCP1A	chr3	53319317	53494475	-0.806991	21.4831	2.91609	8
ZNHIT1	chr7	100861330	100867844	-0.806956	83.2127	2.54323	8
PUSL1	chr1	1243851	1255341	-0.806627	79.4741	0.990261	4
CAPN7	chr3	15250914	15303657	-0.806473	71.1352	3.38325	9
ALOXE3	chr17	8002961	8038614	-0.806313	89.5524	7.02676	20
SEPSECS	chr4	25123914	25233531	-0.805487	51.4577	4.87449	14
SPCS3	chr4	177242568	177309448	-0.805336	35.1851	1.41553	4
MAP2K4	chr17	11925133	12054458	-0.801422	77.4703	9.66097	26
SPARC	chr5	151042444	151100294	-0.800979	85.9922	4.40434	12
PPM1K-DT	chr4	89243316	89409117	-0.800913	108.943	4.64016	11
TOPORS	chr9	32541370	32552928	-0.800545	100.438	5.83785	16
LETM1	chr4	1814319	1900116	-0.800309	91.2519	5.51569	21
PIK3R5	chr17	8797148	8880149	-0.799605	107.477	11.8668	33
SOX30	chr5	157055131	157098921	-0.79917	63.9744	2.5443	9
SYT5	chr19	55685350	55691923	-0.799091	113.502	2.10168	6
HMOX1	chr22	35777921	35809205	-0.798988	32.59	1.37822	3
MMP8	chr11	102593410	102606062	-0.798349	45.4233	1.24887	3
USP4	chr3	49317118	49411986	-0.798348	86.4603	6.59003	22
GDF9	chr5	132198162	132203840	-0.798239	101.804	0.733193	3
FAM24B-CUZD1	chr10	124613181	124666809	-0.797879	59.9175	2.32316	6
FAM24B	chr10	124613181	124666809	-0.797879	59.9175	2.32316	6
KLB	chr4	39411869	39454749	-0.797779	144.827	4.29402	13
PTCH1	chr9	98208690	98290083	-0.797473	102.004	5.36834	14
F8	chrX	154092134	154251169	-0.796896	44.8929	5.45272	33
CXXC4-AS1	chr4	105424111	105630420	-0.796578	29.1129	10.6153	23
MUC7	chr4	71339177	71350157	-0.79525	96.8717	1.08102	3
ATPAF1	chr1	47099056	47136920	-0.795037	71.924	1.68179	6
FTL	chr19	49468428	49470601	-0.794124	86.6716	1.20994	3
SNX11	chr17	46193596	46243340	-0.793973	29.5297	1.65162	3
LOC100419583	chr15	45022975	45035777	-0.793913	22.3112	1.14282	3
CXXC4	chr4	105396234	105423611	-0.793063	34.5133	1.68512	4
SLC24A4	chr14	92797491	92993335	-0.791998	86.4682	12.1929	41
TAPT1	chr4	16162892	16238217	-0.791153	57.398	7.357	22
UBA6-AS1	chr4	68567685	68646633	-0.790037	24.3183	1.52349	4
RASGRP4	chr19	38899813	38917937	-0.789135	105.801	6.17986	18
CYFIP1	chr15	22892798	23006328	-0.788969	108.892	11.0912	30
STYK1	chr12	10801666	10845308	-0.788658	62.816	6.77456	19
GPALPP1	chr13	45563680	45701800	-0.788275	69.9563	3.97484	11
EGLN2	chr19	41305539	41316593	-0.78803	144.544	1.61646	6
CC2D2A	chr4	15475903	15605856	-0.787964	94.6215	12.3501	47
SGMS2	chr4	108746303	108838250	-0.787797	72.0586	7.49032	24
PRH1-TAS2R14	chr12	11091285	11352620	-0.787682	41.422	10.6465	32
PPP6C	chr9	127909874	127953666	-0.787567	101.71	8.39568	26
LZIC	chr1	9982358	9996728	-0.787368	25.3356	0.870864	3
ELOF1	chr19	11666169	11684608	-0.787064	29.1051	1.89878	4
PIGL	chr17	16121117	16233416	-0.786893	48.7792	6.9609	21
C9orf16	chr9	130923729	130929876	-0.786888	70.8935	0.889448	3
MOB1B	chr4	71768308	71917949	-0.786462	23.3638	3.15621	7
XYLB	chr3	38395436	38453830	-0.785617	59.1354	2.56098	6
MYH1	chr17	10396317	10442953	-0.78474	79.8837	7.31708	36
LILRB1	chr19	55132774	55151988	-0.784086	127.366	3.78974	13
SYK	chr9	93564256	93663121	-0.783844	67.1743	6.41256	21
AK8	chr9	135624070	135755246	-0.783673	72.0765	10.7957	30
IL11RA	chr9	34655030	34662235	-0.782396	132.149	4.65147	15
LINC01342	chr1	1072249	1082802	-0.781773	92.9607	0.97809	3
SEL1L3	chr4	25756777	25913351	-0.781699	64.4604	10.9886	32
SOX1-OT	chr13	112679250	112784642	-0.781383	30.2402	1.62637	3
LINC00159	chr21	33455658	33460552	-0.781199	49.8271	0.569103	3
CFL1	chr11	65622190	65626181	-0.781031	93.1347	3.04305	9
MYBBP1A	chr17	4445013	4477857	-0.780439	60.2055	2.31677	7
GSC2	chr22	19134315	19138430	-0.780188	94.3363	1.44401	4
CUL1	chr7	148409362	148590382	-0.77999	43.7631	3.50816	8
LOC105376917	chr19	22653217	22753451	-0.779451	42.3191	5.54846	15
AOC3	chr17	41008597	41026158	-0.779125	46.7245	1.25447	3
AMBN	chr4	71466411	71486409	-0.778995	47.419	1.59272	4
PCAT7	chr9	97318291	97342642	-0.778888	89.2276	4.10743	12
GNAZ	chr22	23437421	23470270	-0.778851	18.0902	1.03586	5
SLC22A7	chr6	43269602	43281987	-0.777596	17.4666	1.32703	3
MSANTD1	chr4	3246432	3261435	-0.776402	99.5061	2.52845	7
HSD17B3	chr9	99000713	99067170	-0.775688	110.158	9.1097	36
FKBP1B	chr2	24275710	24295781	-0.775398	63.8625	0.89648	4
LOC100130587	chr20	61997565	62003174	-0.775241	107.582	1.53194	6
PPP1R7	chr2	242094793	242130769	-0.774761	18.4082	1.48193	5
ITGAE	chr17	3621049	3714200	-0.774391	105.074	11.7702	40
SMIM14	chr4	39552035	39697794	-0.774258	18.8457	3.16834	7
SPDYE1	chr7	44038819	44050323	-0.774205	125.599	1.00419	6
ACTG2	chr2	74134578	74147826	-0.774099	129.298	1.26676	5
SPARCL1	chr4	88395956	88456675	-0.774032	58.6091	4.873	18
DNAJC25	chr9	114402694	114422864	-0.773982	74.3466	2.87731	7
UBAP2	chr9	33922308	34087725	-0.773948	90.3746	12.0344	38
LINC01563	chr17	20981459	21002469	-0.77368	37.0759	1.38036	3
MMEL1	chr1	2522065	2586310	-0.773393	74.0064	6.52937	17
IGFL2	chr19	46652659	46674085	-0.772782	54.9174	1.42056	3
WNK4	chr17	40936044	40958012	-0.77156	24.9787	1.38008	4
GNPDA2	chr4	44707771	44869183	-0.771484	42.0281	1.89207	5
NBEAP1	chr15	20931761	20981320	-0.771288	36.487	1.18824	3
KIT	chr4	55556579	55609271	-0.770912	60.1181	2.57339	8
COL20A1	chr20	61928131	61975606	-0.769833	82.9408	3.63387	8
CHRNB1	chr17	7348243	7382313	-0.769039	90.3021	5.20913	16
PIP4K2B	chr17	36937041	36985899	-0.768749	127.063	5.68993	16
ABITRAM	chr9	111699874	111704019	-0.768492	43.4814	0.723643	3
MAP2K3	chr17	21188720	21242803	-0.768364	82.3981	4.49801	13
IFRD2	chr3	50326040	50330896	-0.767006	118.697	1.81608	5
PLXNA3	chrX	153690317	153715056	-0.76695	49.3792	5.4224	20
FANCD2OS	chr3	10125463	10164382	-0.766609	60.8384	2.86558	10
LOC343052	chr1	153767688	153769932	-0.766518	100.277	0.964322	3
IL36G	chr2	113735768	113743809	-0.766508	64.1592	0.881633	3
ZNF226	chr19	44671906	44682380	-0.766139	139.839	2.41426	9
YIPF7	chr4	44624647	44678162	-0.765869	35.4081	2.761	7
MUSK	chr9	113460123	113582858	-0.765424	91.9414	9.63859	29
RAD51AP2	chr2	17695094	17713678	-0.765192	71.6617	1.83954	7
RGP1	chr9	35749251	35791907	-0.764809	97.7679	5.18283	15
SLC12A7	chr5	1052207	1111372	-0.763786	92.0797	8.05589	29
ALOX12P2	chr17	6758045	6812367	-0.763669	106.767	6.37988	22
LINGO2	chr9	27948799	29041443	-0.763401	50.8543	11.4534	20
DMAC1	chr9	7798479	7972678	-0.763357	27.0177	1.46525	3
KLF4	chr9	110250692	110256546	-0.763307	124.838	0.373756	3
FIBCD1	chr9	133778782	133833734	-0.763033	99.3913	6.41713	20
LINC00092	chr9	98782345	98784396	-0.762385	102.365	1.03491	4
CYP2U1-AS1	chr4	108813770	108859832	-0.761887	85.0904	4.85799	18
CCL21	chr9	34709384	34722731	-0.761753	78.3286	1.83063	4
NEU1	chr6	31827735	31835026	-0.760627	121.816	2.9048	9
PLXDC1	chr17	37221596	37328283	-0.760228	86.0673	9.34903	30
PELP1	chr17	4592300	4610850	-0.760108	113.947	2.31027	8
CTC1	chr17	8140951	8156374	-0.75967	124.743	8.66627	26
FAM107A	chr3	58566587	58626356	-0.759237	51.6585	3.09462	8
SCRG1	chr4	174308677	174491420	-0.758517	20.1394	4.10339	9
PHC2-AS1	chr1	33819731	33846202	-0.758032	72.4129	1.58969	4
HSD17B11	chr4	88262496	88378379	-0.75764	66.2882	3.39463	10
TNFSF12-TNFSF13	chr17	7454300	7465973	-0.756935	112.977	4.15928	12
FLCN	chr17	17126799	17142861	-0.75677	85.1786	1.21211	6
FAM50A	chrX	153672521	153686957	-0.756102	19.7743	2.20214	5
MOB1A	chr2	74379797	74413625	-0.753696	50.6593	1.68062	4
MOBP	chr3	39513408	39643090	-0.753522	50.3398	1.66498	3
LRBA	chr4	151277055	151901668	-0.753272	80.864	17.6293	52
ZNF623	chr8	144721625	144753126	-0.753159	86.6494	3.13807	7
UBAP1L	chr15	65384875	65410469	-0.751361	126.895	6.63985	20
CBWD1	chr9	121397	213955	-0.751311	63.0451	5.91927	19
TMEM154	chr4	153549983	153602405	-0.751257	69.0781	6.11877	21
PAX5	chr9	36840509	37125756	-0.748812	46.7106	9.43818	24
ARHGAP44	chr17	12705092	12896617	-0.747189	82.4706	9.56957	27
LARS2-AS1	chr3	45524074	45594362	-0.745967	30.3426	2.41809	5
MLLT3	chr9	20346438	20714759	-0.745768	46.1641	9.29647	24
CCDC200	chr17	41378002	41381260	-0.745531	104.813	1.02301	7
SSUH2	chr3	8663657	8715151	-0.745301	35.1685	2.03267	5
RAD18	chr3	8935864	9009740	-0.745223	66.3152	5.82777	18
LOC102724404	chr5	156850449	156918875	-0.744733	22.0237	1.47521	4
RABEP1	chr17	5210757	5281850	-0.744497	70.7952	3.78639	12
PROSER2	chr10	11866421	11920437	-0.74443	28.7534	2.00265	4
FYCO1	chr3	45959419	46202732	-0.74436	110.481	10.6378	32
NGB	chr14	77732420	77739018	-0.744328	63.4972	1.9098	7
THG1L	chr5	157162399	157180325	-0.744283	113.956	3.46563	8
KCNIP2-AS1	chr10	103584353	103589564	-0.743312	79.9151	0.814784	3
FUT2	chr19	49200204	49210352	-0.742548	109.456	1.18077	4
EIF3I	chr1	32694825	32741481	-0.741864	92.3995	2.52399	5
PRAMEF5	chr1	13115516	13369603	-0.741785	88.6974	20.5568	51
SHMT1	chr17	18232449	18271801	-0.741716	113.664	17.7217	58
FGF5	chr4	81204546	81427026	-0.741533	55.4573	1.76039	3
PPP5D1	chr19	46987890	47111894	-0.741385	94.1573	14.3276	41
HOXA5	chr7	27182725	27184641	-0.741298	111.215	1.02406	3
UTP4	chr16	69167041	69186559	-0.740379	24.0871	1.21862	3
PSIP1	chr9	15465484	15563566	-0.739855	50.4749	5.57215	22
OLFM1	chr9	137971342	138017310	-0.739737	90.3496	3.50524	11
SMG6	chr17	2024749	2235977	-0.739564	89.5445	13.0591	37
G3BP2	chr4	76573431	76709561	-0.739397	15.3318	1.27871	3
SH3GL2	chr9	17747043	17931741	-0.739315	58.1479	5.80174	13
LOC101927502	chr9	84305253	84505728	-0.738774	28.7666	2.68416	6
USF2	chr19	35759735	35777784	-0.738549	102.453	3.31845	10
LINC00566	chr13	24905329	24912080	-0.738335	91.6146	3.72234	10
FAM86EP	chr4	3947843	3998569	-0.737869	3.09499	0.977234	3
POMC	chr2	25383783	25418760	-0.737667	56.7725	1.77994	4
PCSK6	chr15	101848648	101978886	-0.737124	81.0796	11.8105	32
CATSPER3	chr5	134304421	134349718	-0.736988	56.1638	2.61812	8
KLF13	chr15	31637929	31765988	-0.735603	46.1754	2.35424	6
OTUB1	chr11	63753542	63766357	-0.735118	74.5758	2.02635	9
LINC00229	chr22	45008309	45167713	-0.735056	10.3107	1.43037	3
SMTNL1	chr11	57308386	57320111	-0.734766	129.79	5.91481	16
EVC2	chr4	5565215	5707695	-0.734612	80.036	10.1925	28
LOC101927166	chr17	46523681	46546411	-0.733744	51.3565	1.07551	5
KLHDC2	chr14	50237535	50264651	-0.732794	25.3812	1.2218	3
NLRP1	chr17	5405069	5489113	-0.732708	95.9799	13.9977	50
UNQ6494	chr9	92256612	92337743	-0.73263	83.816	13.5573	50
GPR78	chr4	8582542	8593127	-0.731513	83.0712	1.08117	4
XRCC3	chr14	104166693	104243640	-0.731105	72.6216	6.58994	18
NUCB1	chr19	49406787	49427019	-0.731061	129.332	4.93239	16
KIF1C	chr17	4901309	4932088	-0.730921	113.644	2.87748	7
CTBP1	chr4	1212134	1249846	-0.73085	107.7	4.88504	18
LOC101927560	chr1	84298519	84344291	-0.730719	25.4514	2.45287	7
MMS19	chr10	99232263	99328856	-0.730396	42.0302	1.62842	4
TP53	chr17	7572769	7592023	-0.73037	122.532	7.65021	31
STARD7-AS1	chr2	96875890	96920393	-0.729728	68.015	5.07948	15
CEACAM20	chr19	45011859	45034386	-0.729341	123.64	2.72158	9
TMEM139-AS1	chr7	142952522	143025720	-0.728723	105.971	4.05188	13
TPT1-AS1	chr13	45957117	45967760	-0.728697	102.465	1.48356	5
SLC24A1	chr15	65906027	65957091	-0.728397	102.474	6.27512	19
SLC39A8	chr4	103175920	103329034	-0.727931	41.7747	4.71002	14
PSD	chr10	104162252	104182514	-0.727858	77.1735	2.41783	10
SUGT1P4-STRA6LP	chr9	100006533	100098163	-0.727666	39.7806	3.73535	10
ELP1	chr9	111642743	111700049	-0.727543	60.629	4.40844	15
MED27	chr9	134738442	135075210	-0.727411	103.365	27.7542	92
STK39	chr2	168811553	169128163	-0.727327	69.749	24.6692	75
KBTBD11	chr8	1922880	1956884	-0.727042	87.3465	4.05458	13
PDZD8	chr10	119037040	119136675	-0.726921	94.6423	9.44331	34
SRP14-AS1	chr15	40335186	40363689	-0.726724	86.3562	6.17525	19
SARS2	chr19	39406842	39422267	-0.726329	125.303	6.5736	21
SRRT	chr7	100474257	100486857	-0.725741	105.051	1.86896	6
RLN1	chr9	5335198	5357742	-0.724775	55.3444	1.3362	5
RASSF6	chr4	74445332	74601486	-0.724736	61.9418	2.67801	7
TOR1A	chr9	132582764	132587439	-0.724726	81.7128	0.9456	3
TMEM244	chr6	130154862	130183235	-0.72471	41.2409	1.78461	5
EPB41L4B	chr9	112041426	112098019	-0.724531	65.1558	4.74041	12
ADGRA3	chr4	22388977	22692481	-0.723614	49.9323	8.24086	26
TET2	chr4	106095426	106212209	-0.723064	27.6089	4.56417	9
PDLIM5	chr4	95548633	95694518	-0.722862	8.78213	1.0504	3
LNCOC1	chr8	143791216	143808706	-0.721717	76.071	4.44602	13
TCERG1	chr5	145834929	145937368	-0.721694	41.0973	3.22584	9
PHRF1	chr11	581415	612776	-0.721682	124.204	8.82677	28
LINC01509	chr9	110200997	110243670	-0.721314	100.106	1.8616	4
STRBP	chr9	125915599	126146412	-0.720582	49.8438	5.77501	13
SCN1B	chr19	35523365	35533603	-0.720178	153.098	3.27146	10
WHRN	chr9	117180985	117290826	-0.719147	41.8924	2.74866	6
IDH3B	chr20	2640912	2652100	-0.718762	49.5506	1.44318	3
OXNAD1	chr3	16316800	16408786	-0.717997	48.3859	4.59544	12
FBP2	chr9	97322581	97357748	-0.717156	95.6422	6.22635	19
IARS1	chr9	94979231	95060115	-0.717148	31.9615	2.59061	8
HEXA	chr15	72638739	72676213	-0.716907	136.921	7.63216	25
SLC28A3	chr9	86945531	87009537	-0.716202	52.5046	1.54773	3
MAG	chr19	35784022	35806579	-0.715942	89.7192	6.3827	19
USP6	chr17	5019988	5090843	-0.715908	108.447	5.85559	18
PRXL2B	chr1	2518152	2526680	-0.715302	112.879	3.2876	11
NT5M	chr17	17213691	17254997	-0.714954	95.7815	6.34626	22
FRG1HP	chr9	69071175	69173771	-0.714951	45.9212	2.81409	5
ROR2	chr9	94558873	94759328	-0.714951	76.1588	9.44504	24
LOC100128288	chr17	8262783	8264278	-0.714325	148.659	1.53753	5
LRRC19	chr9	26995553	27009249	-0.714052	54.5518	1.89872	6
TMEM127	chr2	96920893	96947312	-0.713223	74.6402	2.23981	6
VPS53	chr17	413106	623016	-0.71302	65.6082	10.3805	27
DACT3	chr19	47152985	47169392	-0.712389	47.3376	1.09133	3
ABCG2	chr4	89020386	89242816	-0.712283	54.2047	5.73097	13
TESK1	chr9	35605709	35610943	-0.711922	126.669	4.07237	14
YME1L1	chr10	27398987	27503913	-0.711909	60.8329	2.68355	7
PAXIP1	chr7	154769317	154795908	-0.711556	67.8466	2.00949	5
HNRNPD	chr4	83278938	83295549	-0.711544	99.809	1.04001	4
TRIM51	chr11	55650919	55664613	-0.710994	95.1256	1.97684	4
MLH1	chr3	37040016	37094932	-0.710918	95.7175	5.86252	23
CYP2U1	chr4	108852799	108883583	-0.710833	51.7729	1.98199	8
ARHGEF10	chr8	1780062	1909431	-0.710795	69.6226	9.28345	26
LOC100419170	chr4	154562941	154603687	-0.710655	93.6434	8.86396	27
NCKIPSD	chr3	48715230	48750697	-0.710037	52.9317	1.55298	3
S100PBP	chr1	33294844	33325180	-0.709997	102.872	2.73181	10
ENG	chr9	130579677	130617986	-0.709744	65.1185	3.96594	12
MVB12B	chr9	129089031	129321363	-0.709308	97.9992	11.9606	40
CSPG5	chr3	47603945	47621729	-0.709207	68.2192	2.1097	5
FAM83G	chr17	18872546	18910484	-0.709074	57.0518	1.87959	5
ZBED9	chr6	28571969	28586378	-0.708671	74.8854	4.66042	15
GRXCR1	chr4	42962889	43173977	-0.708205	26.154	2.61832	6
OTUD7A	chr15	32030804	32163442	-0.708205	87.54	4.62651	13
PIRT	chr17	10726018	10801807	-0.707319	33.7737	1.75889	4
SEMA4G	chr10	102732818	102775817	-0.707137	76.6029	2.44419	6
CFAP77	chr9	135343379	135471046	-0.707004	52.3741	2.09704	4
C9orf92	chr9	16203920	16418408	-0.706559	22.0528	3.42431	8
RANBP6	chr9	6012338	6128644	-0.706556	76.0006	4.25216	12
LINC02113	chr5	98869686	98925705	-0.706473	62.6747	7.57121	29
TBC1D19	chr4	26620526	26860367	-0.706339	33.9213	7.67456	21
TADA2A	chr17	35766794	35842571	-0.706056	77.8669	7.8826	23
LMNB2	chr19	2430756	2456139	-0.705657	70.919	3.27803	10
DGKQ	chr4	953162	967783	-0.705012	100.734	6.9165	21
LINC02076	chr17	18314557	18318043	-0.704969	157.395	3.49709	10
FAM47E	chr4	77158495	77325624	-0.704858	59.9891	3.80424	11
HAUS4	chr14	23415458	23426945	-0.704593	123.115	5.97141	23
PALLD	chr4	169424531	169874646	-0.704047	50.872	21.2299	68
PSG11	chr19	43526036	43531814	-0.703121	82.2056	1.40559	4
LINC01055	chr13	46261824	46276734	-0.70303	63.3116	1.21174	5
TASOR	chr3	56660720	56728795	-0.703022	48.2312	3.42737	10
FAM13A	chr4	89726545	90130833	-0.702689	59.5862	11.8652	29
MYH3	chr17	10531805	10628040	-0.702592	67.0972	5.04795	22
ZNF79	chr9	130200555	130217331	-0.701731	48.6115	1.3432	3
RBPJ	chr4	26239740	26481157	-0.70125	32.5493	7.89237	25
LINC02355	chr4	150078960	150203884	-0.701241	72.2337	3.98729	10
CCT6P3	chr7	64521102	64543174	-0.701085	30.4505	1.78042	8
TMC1	chr9	75137454	75296001	-0.700996	32.7038	1.55125	5
STKLD1	chr9	136250564	136326248	-0.700932	63.3877	1.89452	4
XAB2	chr19	7689021	7696958	-0.700889	127.791	2.00735	5
LOC644669	chr18	15316670	15330230	-0.700766	34.1747	0.280143	4
ZNF438	chr10	31319042	31321648	-0.700632	146.531	0.522684	3
ATP1B2	chr17	7550060	7563301	-0.700382	125.721	3.98576	12
GABRB1	chr4	47161247	47443389	-0.700268	52.0519	5.42074	11
EQTN	chr9	27284701	27330054	-0.699938	50.8116	2.95151	9
CERS6-AS1	chr2	169630791	169646184	-0.699935	63.8387	2.82006	11
UGDH-AS1	chr4	39552035	39604505	-0.699633	22.1571	2.06616	5
ADGRL3	chr4	62068065	62219146	-0.699576	77.3508	2.26149	7
TOM1L2	chr17	17778657	17879727	-0.699214	109.151	24.8523	74
CBLC	chr19	45287268	45306903	-0.698785	117.634	1.98404	7
POLR2A	chr17	7388375	7420630	-0.698732	128.652	7.738	24
HSP90AB1	chr6	44217342	44227418	-0.698576	120.234	1.535	5
NCOR1	chr17	15945271	16119549	-0.698267	90.0055	18.3329	61
INTS1	chr7	1533954	1547213	-0.698162	112.271	2.32106	7
CSRNP1	chr3	39183932	39264995	-0.698075	118.146	8.85538	22
GLDC	chr9	6533110	6720277	-0.69798	59.7285	9.86861	38
ZNF232	chr17	5013569	5033096	-0.697978	121.996	3.39108	13
SMIM24	chr19	3474845	3490991	-0.697433	72.3622	1.91436	6
PITHD1	chr1	24105955	24120237	-0.697341	66.5662	1.93875	6
TNFRSF14-AS1	chr1	2484404	2489387	-0.697294	119.314	1.1574	5
ZNF286B	chr17	18579717	18587885	-0.697059	64.0752	1.43772	7
FOXO3B	chr17	18579717	18587885	-0.697059	64.0752	1.43772	7
SLC6A3	chr5	1393499	1463200	-0.696955	104.211	6.82533	21
PIK3IP1	chr22	31685494	31701085	-0.696689	37.8297	1.21422	3
TRNAU1AP	chr1	28886847	28986919	-0.696642	20.9592	1.67598	3
LINC00587	chr9	105297250	105437735	-0.696177	63.1586	7.85645	24
NPAS2	chr2	101450509	101697517	-0.69612	29.756	2.494	6
ENTPD3-AS1	chr3	40457299	40505783	-0.69565	70.6444	5.81463	19
CCDC77	chr12	510504	552180	-0.695014	108.006	4.3853	14
MEIKIN	chr5	131159322	131358922	-0.694979	46.5971	3.7851	11
PUM3	chr9	2804352	2967545	-0.694709	60.4399	6.12224	26
HDLBP	chr2	242167029	242175633	-0.693942	92.1871	0.829258	3
ALDH3A2	chr17	19551333	19629024	-0.692998	99.2445	5.21767	17
GPR68	chr14	91704583	91723208	-0.692823	34.6833	1.5962	5
RIPK4	chr21	43159387	43211962	-0.692409	94.0673	2.93383	9
TTLL6	chr17	46872501	46922636	-0.692264	80.4246	2.77456	8
TRMT61A	chr14	103995732	104004348	-0.69208	85.8886	0.60656	3
ZNF415	chr19	53631820	53637029	-0.691804	132.161	1.00127	4
KLK2	chr19	51380077	51387162	-0.69177	127.945	1.66296	6
ANKRD18A	chr9	38571944	38621274	-0.691478	85.941	3.30549	16
MTHFD2	chr2	74425536	74454610	-0.691455	117.198	5.47951	16
NFKBIE	chr6	44227236	44233634	-0.691362	134.256	3.49627	14
FXYD1	chr19	35631177	35634393	-0.691153	107.667	2.42614	7
PRH1-PRR4	chr12	11021669	11352620	-0.690615	40.6117	14.9408	49
CARS1	chr11	3026693	3086825	-0.689916	81.1553	4.47716	14
ZNF875	chr19	37824043	37884330	-0.689767	41.1519	1.96991	4
DPCD	chr10	103348772	103373601	-0.689695	65.5654	1.92365	5
MYPN	chr10	69867638	70075041	-0.689077	108.626	14.2218	43
AUNIP	chr1	26161308	26187308	-0.689	128.461	4.53571	16
LINC00955	chr4	3587935	3766192	-0.68885	30.1053	1.40995	5
GPR107	chr9	132823216	132902813	-0.688751	109.508	8.04126	24
NEK6	chr9	127034339	127165588	-0.688048	51.083	7.55351	17
BAZ1B	chr7	72864255	72938795	-0.687449	102.702	3.76063	14
OXSR1	chr3	38216043	38305353	-0.686887	79.2528	8.94324	29
LINC02483	chr4	76280235	76290089	-0.686124	96.9211	0.707089	3
PUM1	chr1	31409523	31576507	-0.686115	78.9751	7.10749	21
CORO7-PAM16	chr16	4395249	4469521	-0.685984	138.052	7.11956	23
GRTP1	chr13	113979340	114018922	-0.685817	106.333	4.68382	16
TMEM220-AS1	chr17	10633601	10723346	-0.685717	98.4401	12.4727	48
TCEANC2	chr1	54548245	54584110	-0.685716	13.2336	1.08998	3
SLC5A10	chr17	18865789	18928927	-0.685144	65.2488	3.97041	11
POTEI	chr2	131218340	131286682	-0.684089	97.1829	5.39533	18
CLTA	chr9	36191004	36216313	-0.683933	88.7801	2.27066	10
CRTAP	chr3	33174896	33207217	-0.683101	34.2322	1.16907	4
FAM120A	chr9	96235472	96336088	-0.683079	75.2194	6.88652	19
OSMR-AS1	chr5	38812764	38868538	-0.683054	22.57	1.8178	7
PTPA	chr9	131883835	131938938	-0.682544	20.8924	1.29712	4
RASGEF1C	chr5	179550398	179641829	-0.682254	99.8693	9.56395	33
ACCS	chr11	44096015	44107919	-0.682114	141.902	1.08238	3
SSX2	chrX	52780436	52796615	-0.681905	20.6271	0.216875	3
SSX2B	chrX	52780436	52796615	-0.681905	20.6271	0.216875	3
TMEM150C	chr4	83407423	83485162	-0.681796	77.6549	8.08974	38
CYP1B1-AS1	chr2	38358628	38481382	-0.681234	20.0021	2.21556	5
DCUN1D4	chr4	52712670	52861861	-0.681115	75.1704	4.56373	10
RNF212	chr4	1056384	1108423	-0.680955	99.4377	5.22128	15
NIPAL1	chr4	48025007	48067046	-0.680923	53.9042	2.9264	10
ETNPPL	chr4	109664199	109684667	-0.680907	55.3245	1.92286	5
RXFP3	chr5	33936613	33944808	-0.680507	128.265	2.37855	7
PCDH11Y	chrY	5032592	5614644	-0.680301	33.3097	12.9753	28
CCAR1	chr10	70525999	70563857	-0.680203	108.436	6.24161	20
MRPL45P2	chr17	45534188	45572593	-0.680031	128.426	5.76699	16
USP38	chr4	144111219	144309443	-0.679272	49.0034	3.31346	11
CORO7	chr16	4405299	4469521	-0.678713	139.843	6.89105	22
EDRF1-DT	chr10	127402544	127409257	-0.67838	106.42	1.23097	4
ANKRD30B	chr18	14748429	14865815	-0.678378	58.4944	5.91175	31
STRA8	chr7	134920541	134947910	-0.678139	117.62	3.08784	12
WDR11	chr10	122613068	122676274	-0.677932	105.975	6.099	23
LOC401557	chr9	138073394	138095994	-0.677533	86.6297	1.87395	5
GUCY2D	chr17	7905778	7924068	-0.677241	129.914	6.62124	21
SPECC1	chr17	19919974	20226875	-0.677207	64.9964	11.3311	29
ZER1	chr9	131492081	131555548	-0.676896	117.995	10.7241	33
MINK1	chr17	4738232	4808110	-0.676744	111.263	12.6227	37
TSC1	chr9	135768386	135821098	-0.67601	105.778	8.266	27
CDKN3	chr14	54865297	54901794	-0.675617	16.2487	1.92829	4
MAPK10	chr4	86948419	87374806	-0.674905	63.9275	22.6611	62
ZNF594	chr17	5091343	5105255	-0.674524	86.4417	2.59185	7
SNRNP70	chr19	49588526	49613894	-0.673887	98.8417	6.71728	20
BAAT	chr9	104123099	104321790	-0.67332	60.5052	3.43593	11
PPRC1	chr10	103897588	103910624	-0.673244	94.2973	1.37731	7
LOC101929613	chr16	3050032	3055990	-0.672329	139.777	1.0136	3
KCNJ18	chr17	21312166	21414799	-0.671958	36.7515	1.69166	4
POMT2	chr14	77751356	77818375	-0.671784	68.96	2.41898	7
FNBP1	chr9	132650169	132814074	-0.670744	92.803	11.1238	29
CCDC166	chr8	144789658	144790582	-0.670663	106.262	0.496646	3
KIAA0232	chr4	6824280	6922856	-0.670609	83.0544	9.06239	24
KIAA0753	chr17	6483459	6555723	-0.669922	51.0844	4.7397	9
TBC1D8	chr2	101698017	101790136	-0.669224	13.6749	1.21337	3
CENPU	chr4	185619998	185656686	-0.669094	120.38	5.85321	20
MUC5B	chr11	1244202	1283785	-0.668681	122.744	17.0438	52
ZNF619	chr3	40525799	40533067	-0.667976	114.138	1.91568	8
TMEM196	chr7	19772580	19957316	-0.66787	74.7327	1.76523	3
AFAP1	chr4	7763525	7966495	-0.667793	71.3393	10.163	30
RPARP-AS1	chr10	104212039	104218902	-0.66769	115.823	0.766672	3
SURF2	chr9	136223762	136244968	-0.667563	69.6455	1.96981	4
KIF15	chr3	44804967	44896745	-0.667422	95.6297	9.51082	33
NELFA	chr4	1984800	2040780	-0.666541	86.7353	5.05538	14
RCL1	chr9	4793076	5021423	-0.666089	60.5862	5.10267	13
ATP2B2	chr3	10371830	10632889	-0.665715	94.5426	5.43263	18
LOC101927296	chr3	73602273	73623415	-0.665593	37.4125	1.3578	3
LHFPL5	chr6	35777455	35793652	-0.665579	129.372	2.43107	8
FAM189A1	chr15	29677027	29955748	-0.665239	79.5346	14.5477	43
KIAA1958	chr9	115291233	115552919	-0.664957	43.602	4.34284	9
CCNB1IP1	chr14	20781664	20801149	-0.664949	55.1687	1.5474	4
CMTM7	chr3	32441783	32502100	-0.664648	64.1869	5.64645	14
PRKAR2A	chr3	48790520	48892023	-0.664556	63.3872	5.38125	16
RTN4	chr2	55206238	55374931	-0.664501	68.9513	17.1492	63
LRCH4	chr7	100171887	100186351	-0.664309	125.109	3.35961	13
GPN1	chr2	27858369	27889563	-0.66423	46.6742	1.6497	4
NCBP3	chr17	3714700	3750658	-0.66343	120.374	7.52329	26
NXN	chr17	710497	896237	-0.663163	115.553	17.4764	56
NEUROG2-AS1	chr4	113454347	113499927	-0.662963	62.5987	2.16122	6
ASZ1	chr7	117014884	117098130	-0.66277	41.6096	2.03333	5
MMRN1	chr4	90815758	90910752	-0.662695	30.008	2.03774	5
ZNF705E	chr11	71527204	71538192	-0.662426	104.475	0.46666	4
TRAPPC12	chr2	3387671	3484841	-0.662287	85.4445	9.4152	25
MSMP	chr9	35753084	35791907	-0.661768	84.7164	2.1886	6
DYSF	chr2	71680850	71835385	-0.660959	40.4041	1.95271	4
SYMPK	chr19	46320344	46375100	-0.66065	95.1292	4.1215	12
LINC02578	chr9	121455733	121566431	-0.660266	33.6336	3.37693	10
ZCCHC18	chrX	103357654	103375825	-0.660054	18.0184	1.16197	3
NBR1	chr17	41346077	41363254	-0.659432	74.0746	2.24731	12
ANTXR2	chr4	80869979	81030765	-0.659429	17.8468	3.23663	6
CAAP1	chr9	26842291	26904943	-0.659106	36.5028	4.5156	11
BCL3	chr19	45258912	45264796	-0.659099	128.258	1.02314	5
KLHL8	chr4	88092235	88157961	-0.658842	76.2022	5.39611	19
GOLGA6L22	chr15	22741170	23610082	-0.658835	101.615	53.7055	170
TRIM54	chr2	27505734	27536882	-0.658573	149.942	3.78722	10
RAP1GAP	chr1	21973182	21998270	-0.65854	132.331	2.26567	11
TLN1	chr9	35697725	35732998	-0.658142	139.108	19.0146	62
PLOD3	chr7	100854245	100861330	-0.657936	130.57	3.27982	8
RBM18	chr9	124999872	125028526	-0.657748	65.1525	3.11059	9
MAPK10-AS1	chr4	87046132	87163012	-0.65735	79.5201	10.4424	30
PARM1	chr4	75860696	75975954	-0.656953	94.2845	13.5389	54
PRH1	chr12	11046947	11352620	-0.656321	39.8785	13.0065	40
PLIN5	chr19	4523522	4538242	-0.65619	107.013	2.67445	11
FAM160A1	chr4	152330697	152627829	-0.655878	33.0046	7.59479	18
ZNF229	chr19	44931069	44954101	-0.655653	114.83	2.73642	11
PROM1	chr4	15971028	16162392	-0.65509	66.8807	10.8334	33
SRI-AS1	chr7	87846932	87854339	-0.654987	68.1139	0.65338	3
YIF1A	chr11	66052406	66057065	-0.654521	137.804	1.81264	7
ZFY	chrY	2841492	2854682	-0.654511	52.8956	1.82757	6
HAUS3	chr4	2236212	2250312	-0.654299	73.1563	2.65966	8
DDX21	chr10	70729179	70745433	-0.653841	111.942	3.63896	14
ARAP2	chr4	36067938	36255939	-0.653482	56.4659	13.9165	41
FIGNL2-DT	chr12	52242806	52248259	-0.65342	105.025	1.27709	3
TRPC7-AS2	chr5	135571779	135652613	-0.6533	65.8426	2.83169	7
USP32P3	chr17	20313723	20338270	-0.653196	84.088	1.94891	5
TRIM2	chr4	154234447	154270001	-0.653104	93.3447	6.24793	17
SAE1	chr19	47673320	47715876	-0.65263	76.3881	5.46571	15
L2HGDH	chr14	50723446	50792253	-0.652599	104.461	11.7185	38
PTPDC1	chr9	96817841	96874873	-0.652577	60.0805	4.50562	16
DLG4	chr17	7101594	7173215	-0.652551	77.1952	2.87497	8
LINC02427	chr4	185429302	185459540	-0.652414	65.804	3.97367	15
LINC02495	chr4	6228016	6276783	-0.651688	67.7976	1.44671	3
DENND1A	chr9	126335058	126693329	-0.65155	54.1143	10.4738	25
CEL	chr9	135938153	135947980	-0.651417	108.207	1.46929	6
DNAJC30	chr7	73095669	73100787	-0.650648	93.7654	0.792874	4
GP6	chr19	55531133	55577445	-0.650633	90.3587	3.62151	10
SHB	chr9	37919869	38232190	-0.650574	41.8722	6.14485	12
NECAB1	chr8	91960128	91975988	-0.65017	119.071	1.23221	5
SLAIN2	chr4	48369837	48483060	-0.650076	52.2084	5.00687	13
APLP1	chr19	36360372	36392323	-0.650035	29.7722	1.57231	5
CLCN1	chr7	143026220	143051682	-0.649824	49.6927	1.543	5
RASGEF1B	chr4	82355324	82401721	-0.649439	32.6387	3.41573	13
LINC02874	chr12	52598683	52608421	-0.649215	113.202	1.47664	5
DDX60L	chr4	169400037	169406773	-0.649029	55.6014	1.20656	4
FAM131B	chr7	143052182	143131533	-0.648713	144.025	3.76605	9
VIPR1	chr3	42530745	42590271	-0.648357	82.9236	7.30039	25
EXOSC5	chr19	41892289	41903787	-0.648346	120.26	5.56724	20
STPG2-AS1	chr4	98293478	98416253	-0.648248	34.3314	4.81026	12
DERL2	chr17	5377070	5391698	-0.648028	87.2796	4.08174	12
DDX52	chr17	35977447	36012609	-0.647775	89.6512	4.56436	14
LINC00616	chr4	139042949	139058519	-0.647736	126.93	2.63821	6
TRAF1	chr9	123666969	123757064	-0.647626	28.7521	1.59001	4
GLT8D1	chr3	52737565	52741606	-0.647536	80.1503	0.833774	3
TEX2	chr17	62237985	62369661	-0.647093	80.146	8.60516	31
CTNS	chr17	3542502	3566334	-0.647065	105.7	2.02647	7
ZNF615	chr19	52501703	52511889	-0.647007	81.6741	1.558	9
KLHL26	chr19	18749622	18782856	-0.64599	118.021	3.86019	15
EFEMP2	chr11	65633961	65641489	-0.645286	118.564	3.46061	10
CCR5AS	chr3	46407599	46448985	-0.645165	106.605	5.20204	17
BEND4	chr4	42117527	42275470	-0.644881	83.115	4.06515	10
B4GALT1	chr9	33104592	33220423	-0.644717	46.8891	4.8859	12
GALC	chr14	88415139	88467540	-0.644669	70.5797	4.52253	12
GPBP1L1	chr1	46131724	46175666	-0.644097	24.3657	1.55722	4
UPF2	chr10	11963940	12087794	-0.643769	60.9659	8.03085	23
OAZ2	chr15	64980840	65002560	-0.643512	37.3517	1.471	4
ASTN2	chr9	119208787	119667710	-0.643174	53.4403	8.05626	18
SLC41A3	chr3	125734447	125921873	-0.64302	2.50085	2.6828	7
BMP4	chr14	54417818	54427873	-0.642919	83.152	1.1631	4
SIGLEC16	chr19	50475370	50480311	-0.642887	130.088	2.48059	8
CCNA2	chr4	122741869	122826251	-0.64258	87.6501	3.8087	10
SCN9A	chr2	167135849	167239304	-0.642526	41.8528	3.65329	7
EVC	chr4	5719170	5821017	-0.64252	96.1106	9.26559	25
SMU1	chr9	33047363	33104092	-0.641928	70.5315	3.32617	13
GCNA	chrX	70806670	70852469	-0.641911	10.9365	2.09388	4
KHK	chr2	27309886	27324690	-0.641606	137.643	3.79792	11
ZNF660	chr3	44629199	44642117	-0.641554	119.205	1.52633	8
ATRIP	chr3	48501152	48519232	-0.641519	96.7741	2.09923	5
ATRIP-TREX1	chr3	48501152	48519232	-0.641519	96.7741	2.09923	5
UBE2R2	chr9	33817748	33922546	-0.641294	36.7567	3.70497	9
CXCL16	chr17	4637208	4670691	-0.640325	87.1254	2.45482	9
ALPG	chr2	233272849	233275951	-0.640317	117.875	1.49857	6
WIPF2	chr17	38377558	38427973	-0.640259	26.7697	2.42215	5
SORCS2	chr4	7310340	7763025	-0.640225	83.43	16.7831	44
PNLIP	chr10	118310832	118335160	-0.640107	37.6701	1.41518	6
CXXC5	chr5	139026793	139120560	-0.639624	31.1696	2.10525	5
RALGPS1	chr9	129719161	129994340	-0.639267	94.3734	25.4061	81
FAM221B	chr9	35818337	35829998	-0.639243	146.098	3.24978	9
SH3RF1	chr4	170060882	170246773	-0.639196	72.6967	4.63207	15
CD8A	chr2	87012367	87037413	-0.638951	106.91	1.65171	9
PAPSS1	chr4	108540729	108650003	-0.6388	43.4535	3.73204	8
LFNG	chr7	2554239	2569018	-0.638772	133.726	0.642044	3
TBX21	chr17	45816477	45825717	-0.638739	108.522	1.19974	3
SLC8A1	chr2	40337280	40581600	-0.638309	59.2863	4.83333	10
FRMD3	chr9	85942171	86221052	-0.63748	65.944	10.9196	36
RPLP2	chr11	810318	821853	-0.637426	129.366	1.01619	4
TATDN2	chr3	10289943	10329136	-0.637311	138.86	4.84672	21
TIMM13	chr19	2425796	2430974	-0.637203	100.128	1.42677	4
SLC26A1	chr4	979350	987952	-0.637156	92.0763	0.71581	3
TRIP11	chr14	92433827	92513393	-0.63682	99.9656	6.49025	20
MLYCD	chr16	83948939	83961077	-0.636779	131.203	2.8145	10
STOX2	chr4	184724897	185018416	-0.636639	69.8521	12.443	39
TPTE2P1	chr13	25529965	25543467	-0.635833	86.1016	2.4677	10
LINC00696	chr3	52096385	52121855	-0.635583	42.9017	1.44648	3
RASA4CP	chr7	44073114	44080541	-0.635265	112.857	3.61734	10
BST1	chr4	15704738	15736232	-0.634737	88.7863	3.01583	13
LOXL1	chr15	74236570	74261883	-0.634338	40.175	1.52881	4
ATRX	chrX	76919214	77155198	-0.634334	12.2667	2.38993	4
TLR1	chr4	38797689	38826570	-0.634053	59.9706	2.40982	6
TBCK	chr4	107035332	107330587	-0.633842	35.9629	3.49119	6
RBKS	chr2	28013189	28128722	-0.633703	39.0293	3.07158	8
FAN1	chr15	31223294	31326651	-0.632539	69.2221	2.14117	5
RBM47	chr4	40425775	40626507	-0.632526	86.4894	4.77007	12
APTX	chr9	32973504	33025859	-0.632435	68.4416	4.34226	14
MSRB1	chr16	1989623	1993639	-0.631995	84.583	1.52536	5
TOP2B	chr3	25643635	25718984	-0.631879	26.9377	2.74272	6
ZCCHC7	chr9	37126256	37422189	-0.631118	21.2921	6.49408	17
RXRA	chr9	137220423	137347587	-0.631041	93.6894	20.8993	60
USP20	chr9	132611918	132646168	-0.630887	105.767	3.09522	9
LINC01515	chr10	67346575	67538963	-0.630313	25.8813	3.38699	6
PCP2	chr19	7696568	7699084	-0.630114	129.035	2.29426	7
TMEM143	chr19	48835774	48867737	-0.629869	125.554	7.41767	24
RDM1P5	chr17	37221596	37240663	-0.629818	94.2701	1.79312	7
PPFIA3	chr19	49624699	49654790	-0.629796	123.71	7.22634	24
DDX31	chr9	135471546	135545592	-0.629678	88.4837	9.2877	32
ZNF589	chr3	48286261	48316469	-0.629268	107.886	3.42539	12
CTH	chr1	70884038	70952404	-0.629151	16.8653	1.07169	3
SETD2	chr3	47062174	47228116	-0.629082	82.4439	13.3789	41
ZNF182	chrX	47836008	47887424	-0.62848	34.3119	2.09788	4
ELAC2	chr17	12894888	12929042	-0.62779	83.8707	2.66351	8
RASSF4	chr10	45458230	45532585	-0.627383	70.9863	4.98735	12
POLN	chr4	2075382	2250312	-0.627214	70.8837	13.2917	40
MPRIP	chr17	16948731	17096048	-0.62689	51.0442	7.47521	19
ZNF541	chr19	48030526	48077776	-0.626777	148.873	4.18672	13
RCOR1	chr14	103100153	103335351	-0.626737	100.792	9.51078	28
FAM182B	chr20	25764890	25782079	-0.626641	120.253	0.816669	5
PPP2R2C	chr4	6323302	6574735	-0.62663	61.3229	9.75781	22
ZNF285	chr19	44888029	44906677	-0.626049	120.829	2.20013	12
SLFNL1	chr1	41482471	41509788	-0.625643	68.556	2.26932	5
CFAP97	chr4	186082288	186104518	-0.625583	77.3234	3.73745	9
PTPN13	chr4	87610876	87801822	-0.625169	100.058	7.61361	21
SEMA4A	chr1	156126134	156154102	-0.625136	110.107	6.73255	18
IFNK	chr9	27524302	27547626	-0.625012	61.8752	1.62656	4
PADI4	chr1	17634872	17691211	-0.624716	103.171	4.59232	14
LOC102546294	chr5	147648320	147781815	-0.624519	62.6785	2.86937	8
DOCK8	chr9	271635	676212	-0.624145	91.944	18.7251	64
AP1AR	chr4	113160326	113195753	-0.623916	30.2001	2.30575	5
CBWD3	chr9	69205147	70992788	-0.623366	71.3062	68.3618	187
PPP1CB	chr2	28994688	29026978	-0.622994	126.862	5.64932	17
SARDH	chr9	136543832	136667708	-0.622476	28.5943	1.39364	3
C17orf67	chr17	54900811	54912790	-0.622356	108.052	1.23473	4
GALT	chr9	34646673	34655311	-0.622231	127.29	4.00592	12
ADCK1	chr14	78278558	78526167	-0.621417	76.5835	3.17991	7
ZMYND10	chr3	50378931	50384352	-0.621278	136.905	2.26008	8
HNRNPL	chr19	39328315	39356440	-0.62122	80.7671	2.63769	8
ZNF235	chr19	44792301	44811506	-0.621179	117.198	1.96948	6
LASP1	chr17	37031571	37086641	-0.621077	38.1247	2.48249	5
PRAMEF27	chr1	13076964	13475213	-0.620977	94.4781	28.6192	73
NEB	chr2	152521865	152606771	-0.620881	56.7974	4.68192	13
CXXC1P1	chrX	47566682	47604433	-0.620876	70.0988	9.61321	27
LINC02732	chr11	110233297	110429713	-0.620809	48.7432	2.97866	13
IL17RA	chr22	17579875	17598391	-0.620493	120.463	4.01994	14
NUP54	chr4	77036671	77075639	-0.620389	102.965	3.18183	10
SSBP4	chr19	18532160	18561544	-0.619884	88.019	4.64735	14
LINC02009	chr3	46459500	46468210	-0.619876	110.406	0.939335	4
RHBDD2	chr7	75510905	75526083	-0.619688	79.4138	0.650937	8
MAPKAP1	chr9	128218139	128471508	-0.619245	114.717	34.6313	129
CYTL1	chr4	5016731	5051303	-0.619095	64.7387	1.86259	5
STX18	chr4	4420861	4541201	-0.618435	46.2908	4.02193	19
LOC101928087	chr8	143720214	143722377	-0.618195	113.798	2.50315	7
NODAL	chr10	72196772	72210827	-0.617957	94.2144	1.53578	6
RPS6KA5	chr14	91315675	91573596	-0.617945	63.2031	14.9787	39
SPINK5	chr5	147453514	147559443	-0.61786	21.3509	2.63487	5
PSMA6	chr14	35748457	35807995	-0.617537	23.9958	1.84211	6
MAP4	chr3	47892146	48158450	-0.617348	89.2485	12.2636	31
SVBP	chr1	43272571	43283482	-0.616542	125.505	2.40686	6
LINC01044	chr13	112979465	113001319	-0.616468	49.3713	1.51156	4
EDRF1-AS1	chr10	127433192	127444162	-0.615933	121.809	0.631843	3
PAPLN	chr14	73712426	73758134	-0.615816	118.934	8.49146	25
CCDC66	chr3	56592890	56660220	-0.615752	70.7362	10.7371	34
SLC25A53	chrX	103357654	103499439	-0.615532	24.2604	2.88722	7
NPHS1	chr19	36340202	36359872	-0.615279	52.7567	1.89875	6
LINC01088	chr4	79907214	80266267	-0.615224	44.5097	12.1526	29
FAM98C	chr19	38893760	38900169	-0.615078	123.556	1.62525	5
KYAT1	chr9	131596268	131650229	-0.614853	115.926	6.8073	20
GOLGA1	chr9	127651577	127704692	-0.614393	116.735	6.68394	23
PER2	chr2	239156646	239236066	-0.613483	59.2136	4.7887	13
ANKRD23	chr2	97506940	97511349	-0.613452	52.1731	0.925426	3
SCAI	chr9	127706970	127907943	-0.613423	119.186	40.0839	118
FAM219A	chr9	34398214	34459026	-0.613278	68.3118	3.53444	12
PRSS12	chr4	119212290	119290590	-0.613074	72.2629	6.00532	18
BICD2	chr9	95473974	95696386	-0.612908	97.8602	6.25001	20
HTT	chr4	3086937	3246552	-0.612828	106.437	23.4177	83
KDR	chr4	55952124	55992135	-0.612807	62.93	3.27667	14
LINC02366	chr12	10908375	10930458	-0.612753	64.8679	2.41105	6
LOC101928491	chr6	17506987	17514059	-0.612462	113.073	1.23175	5
ENDOG	chr9	131582490	131588051	-0.612366	113.918	1.20853	3
COLQ	chr3	15496221	15563571	-0.612285	47.4975	2.77726	7
SHC3	chr9	91636217	91949275	-0.612239	86.6723	10.318	26
CLBA1	chr14	105454148	105463308	-0.611786	113.164	1.47728	5
TLR4	chr9	120467831	120487429	-0.611445	94.5353	1.45779	6
IFT74	chr9	26946828	27108918	-0.6109	48.0908	7.77708	25
TTC7B	chr14	91001080	91283584	-0.610875	100.926	15.1838	45
SPRYD3	chr12	53459365	53475047	-0.610807	106.579	3.1929	15
LINC01501	chr9	93229636	93447013	-0.610545	106.548	16.5134	45
SDCCAG8	chr1	243426435	243664215	-0.610536	24.9999	8.74685	20
ADI1	chr2	3513872	3531704	-0.610453	18.5567	0.992596	3
ADAP1	chr7	955263	997828	-0.610414	70.3287	4.12613	13
TBC1D1	chr4	37902053	38300717	-0.610046	71.5568	14.3935	42
LRTM2	chr12	1929563	1945609	-0.609963	38.6901	1.47679	3
CALM1	chr14	90871956	90875415	-0.60993	112.624	1.18739	4
CCDC28B	chr1	32668313	32672610	-0.609776	61.0882	0.378546	4
MND1	chr4	154269822	154343647	-0.609175	95.2389	8.62111	24
CLPTM1L	chr5	1318365	1363243	-0.609148	95.7176	5.05511	18
CCDC174	chr3	14703066	14715413	-0.608828	125.392	1.21553	5
AK1	chr9	130630632	130664147	-0.608482	68.3473	2.99841	8
WFS1	chr4	6277283	6322802	-0.608207	120.418	5.55725	15
TRIT1	chr1	40304014	40373607	-0.608197	101.539	7.30444	20
INCA1	chr17	4891262	4901213	-0.608132	117.684	8.36653	23
DNAJB5	chr9	34990233	35041614	-0.607793	122.617	3.61762	9
TET2-AS1	chr4	106095426	106294509	-0.607753	41.9623	10.2153	29
C5AR1	chr19	47818482	47833865	-0.607109	65.292	1.52226	4
DMRTC2	chr19	42349421	42356920	-0.606825	109.973	4.998	16
DBH	chr9	136501757	136543332	-0.606749	102.087	10.6691	35
SLC7A11-AS1	chr4	139042949	139114707	-0.606313	86.755	5.91844	18
NPR2	chr9	35792407	35809969	-0.606129	140.359	8.05775	27
LINC00824	chr8	129483983	129616419	-0.606044	10.4624	1.25157	3
ARCN1	chr11	118447567	118474115	-0.605619	133.534	5.17193	14
EIF4H	chr7	73593862	73616026	-0.604994	122.305	5.78545	18
EMCN	chr4	101330311	101535111	-0.604988	37.8306	2.86014	6
FAM120B	chr6	170614318	170739328	-0.604983	54.2046	3.0431	7
LRMDA	chr10	77217350	78211932	-0.604243	82.941	36.35	115
LOC100128340	chr5	177366525	177387918	-0.60414	100.795	5.94033	18
LINC01700	chr21	40347688	40353839	-0.604121	121.276	0.89371	3
HNF1B	chr17	36064148	36105310	-0.603973	72.5908	3.26355	14
FAM78A	chr9	134139873	134152108	-0.603841	116.15	2.3763	11
ADAM10	chr15	58883564	59051744	-0.603809	59.7188	11.6251	32
ATG7	chr3	11315332	11625679	-0.603749	55.2816	15.8779	40
GAK	chr4	849640	931494	-0.603347	117.105	9.6873	36
UQCRHL	chr1	16133844	16134595	-0.603001	115.346	0.871338	3
DPPA2	chr3	109027737	109054153	-0.602988	30.483	1.32107	4
SNTG2	chr2	1083454	1413870	-0.602817	50.5814	11.8121	26
PRORP	chr14	35595713	35748656	-0.602742	44.6253	8.29017	35
GUCY1A1	chr4	156634733	156762605	-0.602313	38.7753	1.66748	4
KIF11	chr10	94352875	94402056	-0.602267	57.7889	3.11934	8
RPS15A	chr16	18793260	18809672	-0.60214	82.5888	1.57336	9
UBAP1	chr9	34179001	34254580	-0.60209	68.2054	5.3415	14
RAD54L2	chr3	51590439	51703864	-0.601436	122.412	12.6159	39
SLC6A11	chr3	10874896	11016519	-0.601432	79.7588	4.90967	13
DIO3OS	chr14	102018436	102027446	-0.601248	146.778	1.35826	5
ELSPBP1	chr19	48497875	48551708	-0.601187	83.8227	4.59949	14
AUH	chr9	94064585	94175330	-0.601186	105.588	7.09932	20
GABRA2	chr4	46250369	46561871	-0.600235	44.6181	7.32504	17
PPP3R1	chr2	68464216	68489646	-0.599731	58.6708	1.95944	4
METAP1	chr4	99924623	100068979	-0.599713	47.0007	3.5265	12
LINC00963	chr9	132261779	132277196	-0.599663	121.157	2.92914	11
MUS81	chr11	65628541	65635481	-0.599602	136.848	3.25696	9
LIMD1	chr3	45636062	45731442	-0.599598	70.0084	7.06146	22
HADH	chr4	108918111	108973829	-0.59957	49.7218	3.83193	11
LINC01505	chr9	109379371	109445371	-0.59946	103.288	6.79573	26
LOC105378311	chr10	56357937	56518871	-0.599355	113.124	4.26328	11
POLL	chr10	103344844	103349041	-0.598796	51.3219	1.11166	3
RLF	chr1	40628682	40738353	-0.598785	61.7198	4.67627	10
AKNA	chr9	117141067	117180485	-0.598586	50.5863	1.40725	5
LURAP1L	chr9	12775603	12964354	-0.598435	56.786	3.0234	6
CEP55	chr10	95263673	95290257	-0.598102	69.6146	2.02693	5
PRR15L	chr17	46031390	46038848	-0.598006	110.471	2.0506	8
FRA10AC1	chr10	95432469	95606229	-0.597963	55.7436	2.1892	5
FRMD8	chr11	65170194	65183026	-0.597586	148.34	3.37176	12
COX7A2L	chr2	42570355	42608958	-0.597138	22.0208	1.36498	3
ZC3HAV1L	chr7	138715699	138722136	-0.596927	107.145	0.491861	3
TMEM18	chr2	669560	793569	-0.596681	84.5861	2.90587	7
ASTL	chr2	96797105	96808809	-0.596425	159.037	1.41429	7
TP53I3	chr2	24301131	24308908	-0.596059	89.3796	1.24077	4
MOB3B	chr9	27330554	27547626	-0.5958	55.8325	7.3447	16
USP32P1	chr17	16690420	16708935	-0.595236	60.8987	1.97699	6
LEAP2	chr5	132209167	132214159	-0.595222	139.083	1.36518	4
ARL5A	chr2	152656282	152693088	-0.595199	65.2705	5.0455	20
ADAMTS9-AS2	chr3	64681235	64855114	-0.59496	82.8589	2.20236	5
SOCS7	chr17	36507799	36567905	-0.594569	118.375	7.94297	25
FSIP2-AS2	chr2	186590386	186621801	-0.594368	30.5576	1.65696	4
TTLL3	chr3	9854520	9878297	-0.59435	97.074	2.32446	8
DCLK2	chr4	151014378	151276555	-0.594344	82.775	9.33304	35
DCAF1	chr3	51435807	51589939	-0.594304	61.2053	5.26819	14
GARNL3	chr9	130053959	130172109	-0.594198	93.2006	9.1844	29
KATNB1	chr16	57769645	57795246	-0.594064	111.461	3.51171	11
DDX58	chr9	32457104	32540870	-0.593329	69.9446	7.02157	23
TMEM192	chr4	165992726	166039526	-0.592811	72.785	3.30941	11
MYH14	chr19	50711200	50817792	-0.592773	92.9689	13.499	38
TTC39B	chr9	15171941	15422301	-0.592515	50.3178	9.92601	27
PDSS1	chr10	26995108	27037396	-0.591931	69.8073	3.27427	14
ANGPTL8	chr19	11350744	11353578	-0.591824	137.008	1.16427	3
PDE4A	chr19	10544562	10581483	-0.591802	142.3	11.091	37
ADAMTSL1	chr9	18474219	18927525	-0.591725	69.8135	25.8894	65
MYBPC2	chr19	50943553	50977660	-0.591619	150.188	5.39908	15
DNAH9	chr17	11551748	11875284	-0.591448	102.583	27.6666	85
LOC339260	chr17	20843817	20892950	-0.591231	2.77096	1.68915	4
ABLIM2	chr4	7966995	8158005	-0.591076	97.3937	9.98088	31
NSG1	chr4	4391386	4420982	-0.589768	99.3826	2.14616	7
FANCC	chr9	97904636	98081037	-0.589519	81.3439	12.1921	36
TNFSF13	chr17	7461903	7465973	-0.589374	119.883	3.09115	8
GK	chrX	30673985	30827720	-0.589259	32.3019	5.86976	25
BAP1	chr3	52435475	52445019	-0.589228	115.364	6.31183	21
LOC101929577	chr4	106924533	107034832	-0.589051	47.5914	1.60345	3
PANK3	chr5	167992804	168046806	-0.58844	48.2317	1.51725	3
ZNF778	chr16	89284133	89305467	-0.588025	155.787	4.34841	13
BAG5	chr14	104024566	104031247	-0.587735	133.753	1.68052	7
KCNV2	chr9	2717629	2803852	-0.587566	67.631	4.01143	9
LOC101928123	chr14	73712426	73713162	-0.586969	177.416	1.05085	3
CASP6	chr4	110617977	110632518	-0.586868	138.605	2.6223	9
AKAP10	chr17	19810362	19905505	-0.58638	51.4082	5.16949	14
TMEM33	chr4	41938561	41981119	-0.586271	44.0707	2.74695	9
PTAR1	chr9	72356023	72496247	-0.586267	24.1146	1.46185	6
DCTN3	chr9	34613796	34621766	-0.586224	133.941	3.20347	9
LINC02367	chr12	9531588	9551604	-0.586149	86.6711	1.90163	8
NEURL4	chr17	7220400	7234238	-0.586031	140.748	10.2658	29
NMU	chr4	56467519	56505549	-0.585991	83.4489	3.98755	20
SCAMP5	chr15	75287860	75335558	-0.585986	95.9296	4.79221	15
TMEM156	chr4	38970998	39044449	-0.5857	41.6464	3.94258	9
MANBA	chr4	103589622	103718414	-0.585367	62.921	3.04802	7
CRISP3	chr6	49695810	49728188	-0.585366	61.9495	2.44158	8
IQCF1	chr3	51933380	51937683	-0.585361	121.049	2.92195	10
LOC340357	chr8	12653930	12684164	-0.585247	1.82066	0.879325	3
LINC00681	chr8	12653930	12684164	-0.585247	1.82066	0.879325	3
ALKBH5	chr17	18087963	18118237	-0.584693	116.894	5.22954	15
SHPK	chr17	3513890	3542704	-0.584399	135.904	4.11283	13
SOGA3	chr6	127807309	127854506	-0.584146	77.213	3.79605	9
SLC46A3	chr13	29281528	29324097	-0.584049	42.4277	1.47202	3
C1orf216	chr1	36179481	36281960	-0.583986	75.372	2.15471	4
GFI1B	chr9	135820805	135881145	-0.583924	109.716	8.05601	21
BRMS1L	chr14	36299053	36370983	-0.583445	65.0466	3.20615	10
DMC1	chr22	38957620	38981623	-0.583418	70.6569	2.20945	9
IFT43	chr14	76462524	76634826	-0.583244	78.6482	4.44541	12
MAP4K2	chr11	64556003	64571077	-0.583014	135.464	4.14099	13
SVEP1	chr9	113151002	113349072	-0.582987	110.252	23.9454	84
TC2N	chr14	92323853	92433327	-0.582723	52.0462	1.57999	3
ITGA9-AS1	chr3	37803761	37861692	-0.582568	36.3503	2.34861	4
SPDYC	chr11	64938340	64946139	-0.582297	106.357	1.62489	5
LINC00989	chr4	80420080	80582526	-0.582296	10.9672	1.05522	3
SYNPR-AS1	chr3	63443405	63556093	-0.581891	37.1961	2.94087	8
PODXL2	chr3	127387084	127573030	-0.581655	43.6999	1.83781	4
SNX25	chr4	186149008	186285859	-0.581569	97.3459	19.257	65
AA06	chr17	31856649	31863536	-0.581315	126.368	0.865746	4
CHRDL1	chrX	110003683	110054715	-0.58112	20.282	1.59713	3
GRHL3	chr1	24645885	24745089	-0.580632	69.1472	5.0956	27
FRAS1	chr4	79325165	79574788	-0.579698	75.1777	4.76239	12
IRF2	chr4	185310592	185396309	-0.579696	78.8312	6.66309	25
TEX264	chr3	51709035	51778121	-0.579599	111.561	5.84096	15
PRX	chr19	40900000	40923612	-0.579495	113.223	1.63808	7
CYLC2	chr9	105759747	105912243	-0.579063	19.297	1.99252	4
MSX1	chr4	4862383	5014626	-0.579032	67.2417	1.86783	5
LRRIQ3	chr1	74492038	74665863	-0.578899	71.0978	12.0572	30
DNAI1	chr9	34458906	34521448	-0.578872	113.119	8.19915	28
RALGAPA1	chr14	36136297	36298553	-0.578739	25.9191	3.15121	7
COL25A1	chr4	109740554	110337437	-0.578295	78.6337	30.1803	83
MRPL23	chr11	1972582	1984524	-0.578277	95.784	1.13528	3
LRTM1	chr3	54968431	55004117	-0.577963	53.5448	3.26996	7
PHOX2B	chr4	41746106	41934964	-0.577744	96.3531	2.63171	8
CREB3L3	chr19	4153716	4174804	-0.577314	172.395	4.72426	12
TLL1	chr4	166889084	167061975	-0.577187	24.571	4.11772	8
GPR162	chr12	6933933	6936914	-0.577073	149.333	3.04366	9
STOML2	chr9	35099813	35104676	-0.576673	143.954	3.62078	11
SLC25A51	chr9	37886293	37919369	-0.576616	76.9664	2.22822	6
NCMAP	chr1	24902173	24963997	-0.576546	66.1421	3.85992	9
MPZL3	chr11	118098972	118125353	-0.576525	156.224	4.38404	14
LINC00376	chr13	63832693	63985854	-0.576279	6.08935	1.05258	3
TRIM56	chr7	100733980	100746737	-0.575973	131.438	2.13343	7
NR6A1	chr9	127291122	127568263	-0.575693	111.138	30.0113	106
MKRN2	chr3	12599662	12734229	-0.575613	86.6683	3.28669	10
NUDC	chr1	27260895	27281606	-0.575352	47.785	1.40615	4
SET	chr9	131446430	131459028	-0.574393	113.534	1.21797	5
R3HCC1L	chr10	99894869	100041822	-0.57408	101.546	10.601	26
STAB1	chr3	52534255	52562025	-0.573904	117.105	3.53387	12
ITIH4	chr3	52847485	52895372	-0.573892	83.6564	2.56423	6
RBMS3	chr3	29434564	30154934	-0.573856	34.3819	13.81	27
SNURF	chr15	25201403	25225394	-0.572914	99.5063	0.922916	11
PRAMENP	chr22	22353013	22404392	-0.572565	85.4401	4.75848	19
SEPTIN11	chr4	77871733	77961231	-0.572536	32.8502	4.26618	12
CFAP99	chr4	2426413	2489930	-0.572271	106.716	4.12388	15
WNK2	chr9	95954664	96108163	-0.572019	64.725	8.25694	20
C5orf52	chr5	157098690	157109075	-0.571873	105.137	1.81352	5
TMEM43	chr3	14167131	14197440	-0.571241	81.9041	2.45487	10
TTC5	chr14	20769938	20781164	-0.570758	61.4711	1.71711	4
ZNF195	chr11	3378962	3402231	-0.570566	34.5384	1.69511	6
RFTN1	chr3	16357669	16588116	-0.570563	29.7182	6.89083	18
KEL	chr7	142645922	142670265	-0.570554	62.163	1.37091	6
ZNF714	chr19	21293466	21308633	-0.570464	24.4564	1.84783	4
RPL34-DT	chr4	109462885	109559771	-0.570357	74.6994	8.42282	28
MRPL1	chr4	78820828	78878913	-0.570224	82.2335	3.8367	16
SCFD2	chr4	53986543	54239626	-0.570107	38.4582	6.9672	16
FAM193B	chr5	176951369	176982624	-0.570093	113.713	3.82434	11
SLC25A20	chr3	48895702	48944394	-0.569578	78.0971	3.12732	11
OTUD5	chrX	48790983	48815992	-0.569501	72.9429	8.19267	25
NTRK2	chr9	87447862	87643293	-0.569304	63.1459	5.32897	13
CAMK2D	chr4	114622844	114827331	-0.568861	80.4807	4.56402	10
FAM193A	chr4	2596033	2741850	-0.568721	101.139	11.5991	36
TMEM40	chr3	12796667	12813182	-0.568601	113.765	2.33474	7
CNTNAP1	chr17	40834564	40861126	-0.568571	64.1268	1.86993	4
LINC00609	chr14	36581288	36661526	-0.568237	32.6025	1.61698	3
TOP3A	chr17	18178603	18225131	-0.567889	104.842	4.54256	11
NEURL1-AS1	chr10	105245503	105409800	-0.56769	67.3193	2.93749	9
EZH1	chr17	40861626	40922391	-0.567659	98.9024	6.43837	19
PIK3AP1	chr10	98383612	98482131	-0.567433	128.047	14.4625	43
ZBTB5	chr9	37440357	37485466	-0.566567	135.487	4.05228	11
EXOC3L4	chr14	103571632	103581666	-0.566213	93.0282	0.50975	4
RGS3	chr9	116207350	116362719	-0.566011	93.0391	9.30429	24
PEAK3	chr19	2278520	2290197	-0.565989	161.526	1.60531	5
TMEM245	chr9	111780907	111896714	-0.565633	23.329	1.37057	3
CERCAM	chr9	131187204	131201764	-0.565567	142.33	3.83401	14
SLC24A2	chr9	19516102	19895269	-0.565469	63.1313	9.55163	21
PCGF6	chr10	105089649	105138800	-0.56538	25.246	2.12223	5
MRRF	chr9	125026798	125142031	-0.565336	32.3292	3.84641	9
DERPC	chr16	69153560	69167232	-0.564952	110.509	2.73324	8
CHTF8	chr16	69153560	69167232	-0.564952	110.509	2.73324	8
APBB2	chr4	40816072	41256339	-0.564652	62.892	10.7647	25
GOLGA8K	chr15	32684367	32696710	-0.564624	103.401	1.36868	5
FAM181A-AS1	chr14	94378460	94441968	-0.564506	94.6817	2.78038	8
SURF1	chr9	136218623	136224105	-0.564436	136.582	1.4836	4
INPP5F	chr10	121485399	121593147	-0.563972	77.8735	10.0398	28
CMPK2	chr2	6990245	7013923	-0.563946	36.4839	1.18209	3
ZNF595	chr4	53344	124027	-0.563537	65.1467	3.54983	14
SLC4A4	chr4	72068867	72547945	-0.563251	71.2998	12.8943	34
RNASE7	chr14	21510903	21521420	-0.562999	28.1586	1.04051	3
CLPP	chr19	6361397	6373863	-0.562724	126.253	1.87362	6
CDC37L1	chr9	4679742	4713181	-0.562719	70.1728	2.40442	8
SIGLEC6	chr19	52025532	52035278	-0.562713	92.1017	2.34161	7
RUSC2	chr9	35546306	35562440	-0.562422	143.781	9.01988	23
IFI27L1	chr14	94561709	94569582	-0.562101	127.963	2.39992	7
IZUMO3	chr9	24543234	24687889	-0.562016	85.5574	3.52032	9
PBX3	chr9	128515486	128731469	-0.561942	115.311	41.1592	136
KIF2A	chr5	61625217	61703406	-0.561822	34.2989	3.87882	10
STK24	chr13	99200613	99233938	-0.561744	13.5983	1.23705	3
SNRNP27	chr2	70123938	70149917	-0.561527	62.5074	1.52281	3
TAF13	chr1	109608551	109620553	-0.56148	132.046	2.06972	7
TBR1	chr2	162273793	162288410	-0.560729	79.7386	2.40379	8
TIMM44	chr19	7991629	8046108	-0.560669	43.4413	1.48815	3
RTN4RL1	chr17	1842743	1935936	-0.56029	95.1579	6.09698	19
LOC101927421	chr5	124630294	124708784	-0.559931	136.943	7.97458	24
LOC100507053	chr4	100187668	100409712	-0.559598	70.9441	2.11849	4
CNTLN	chr9	17135116	17578548	-0.559242	31.956	16.1735	39
PADI3	chr1	17580571	17613218	-0.558642	93.8647	3.1288	11
DEFB106B	chr8	7341793	7357099	-0.558358	35.9185	1.50239	4
DEFB106A	chr8	7341793	7357099	-0.558358	35.9185	1.50239	4
LOC101927551	chr22	45396325	45402630	-0.558309	76.6396	0.991005	3
THAP5	chr7	108207492	108223197	-0.558185	38.8819	1.27623	3
WFIKKN2	chr17	48912804	48921266	-0.558054	105.515	0.743586	4
RASSF1	chr3	50367047	50379051	-0.557441	134.275	4.27157	15
OCIAD2	chr4	48892604	48985896	-0.557388	39.4721	2.23997	7
FYTTD1	chr3	197511880	197522571	-0.557332	141.001	1.44614	5
SLC1A1	chr9	4490655	4603644	-0.557314	79.8899	5.90866	16
RC3H2	chr9	125652047	125669299	-0.557128	37.6545	1.19661	4
SUCLG2	chr3	67495891	67653892	-0.556908	36.0141	3.95735	13
MAEA	chr4	1289844	1337102	-0.556862	115.384	4.04006	13
DBP	chr19	49133015	49141549	-0.556593	169.116	3.46858	11
FRMD4A	chr10	13693634	14382578	-0.556522	40.0259	14.5434	30
MAN2B2	chr4	6578257	6640296	-0.55564	124.745	6.60906	19
QRSL1	chr6	107098363	107154030	-0.555537	49.95	1.80769	5
GSN	chr9	124007849	124256995	-0.554459	74.3674	4.54869	12
SPATA48	chr7	50135856	50318518	-0.554455	51.9694	2.44462	7
LINC02262	chr4	118237035	118282084	-0.553948	54.3247	3.53059	12
TTC29	chr4	147628328	147875126	-0.55357	66.064	11.3262	35
NEURL1	chr10	105255596	105409800	-0.553389	51.9317	2.13145	5
GORASP1	chr3	39138227	39183432	-0.553018	127.769	5.34554	15
C9orf131	chr9	35042114	35056615	-0.552475	153.896	5.72185	15
LOC107985911	chr2	91817876	91858866	-0.552033	41.5933	1.4586	5
RSPH6A	chr19	46303577	46320566	-0.551984	114.457	4.14966	13
SCAF1	chr19	50152514	50162839	-0.551943	139.993	1.71158	6
USO1	chr4	76710061	76738863	-0.551651	79.8637	1.80602	5
LINC00513	chr7	130603747	130607653	-0.551547	79.028	1.22374	5
TULP2	chr19	49390593	49406995	-0.551455	132.261	3.79822	10
ZFYVE28	chr4	2271267	2417727	-0.551363	71.4655	8.06894	22
SNCA	chr4	90663747	90779888	-0.550741	20.7549	2.55479	6
SYNPR	chr3	63278442	63608595	-0.550582	27.7432	5.19652	13
LMAN2L	chr2	97372159	97438629	-0.550432	33.5968	1.06584	4
LOC646652	chr5	34190274	34359245	-0.550432	84.6427	4.33854	13
ZEB1	chr10	31807464	31820541	-0.550261	69.4156	2.31384	10
FLT3	chr13	28658891	28678223	-0.550228	84.2397	1.6902	7
RAC2	chr22	37621492	37641032	-0.549898	121.427	4.15012	13
COL5A1	chr9	137540634	137742868	-0.549817	105.857	16.3986	48
LOC105377342	chr4	99581739	99589753	-0.549787	96.1356	0.959328	3
MED1	chr17	37561170	37614427	-0.549639	108.93	4.39173	17
MFSD13A	chr10	104225385	104254316	-0.549364	66.841	1.664	4
FDPS	chr1	155282435	155290695	-0.54925	131.475	3.36136	13
ERMN	chr2	158176438	158220031	-0.549105	20.694	1.36996	3
MRPL37	chr1	54668770	54692535	-0.548763	135.611	3.69507	13
CLEC4C	chr12	7890915	7920919	-0.548649	70.8649	2.51506	8
DMRT1	chr9	846821	977298	-0.548055	47.4186	4.4378	8
DHDDS-AS1	chr1	26790698	26794592	-0.547323	161.413	1.17164	3
PEMT	chr17	17419217	17495251	-0.547233	78.9564	2.56538	9
CRACR2B	chr11	828454	836324	-0.547194	118.688	2.97888	8
NPIPB8	chr16	28651932	28699715	-0.546914	149.057	4.24222	13
ERICH3	chr1	75130596	75141129	-0.546862	131.872	1.4761	4
LSM4	chr19	18427110	18435175	-0.546726	116.741	4.12711	15
EML5	chr14	89125180	89280339	-0.546608	30.6098	5.38166	12
FAM114A1	chr4	38878003	38970498	-0.546455	74.0579	6.90879	19
ADAMTSL2	chr9	136398293	136441856	-0.546441	123.494	9.91941	40
NDUFA4	chr7	10974205	10982599	-0.546412	99.0666	0.968629	3
EEF1DP3	chr13	32427947	32536021	-0.545592	64.7098	6.76178	20
PRR27	chr4	71022386	71236023	-0.545501	48.9902	2.45031	7
THRA	chr17	38218952	38257094	-0.54548	82.8494	0.967871	4
NRL	chr14	24573574	24605905	-0.54504	105.176	2.34057	8
SHISA6	chr17	11241656	11551248	-0.544985	53.6359	3.89292	7
LRRC3B	chr3	26709641	26844185	-0.544763	66.3233	2.0323	4
TPH1	chr11	18040617	18079885	-0.544157	21.8994	1.35658	3
RIC1	chr9	5629297	5786576	-0.54379	80.1915	11.3763	34
PSMD9	chr12	122327995	122360985	-0.543184	114.718	4.88447	18
CCDC171	chr9	15564066	16020055	-0.542853	49.0161	18.0632	43
SRRM3	chr7	75879280	75914601	-0.542289	85.5759	2.85917	9
GNE	chr9	36216192	36339109	-0.5417	79.9057	7.15941	22
SPIB	chr19	50927002	50943053	-0.541638	94.3281	1.34069	3
LAP3	chr4	17579739	17614880	-0.541396	96.303	3.35232	18
TUSC2	chr3	50364496	50366342	-0.5411	124.494	1.89259	6
SETD7	chr4	140451418	140479600	-0.540435	72.8331	1.3756	6
AOPEP	chr9	97495690	97853227	-0.540341	83.7777	17.8072	56
LINC01235	chr9	13408286	13431449	-0.540274	99.9003	1.84818	5
XPA	chr9	100441808	100473024	-0.540181	71.3059	2.24242	7
TRPC7	chr5	135571779	135802447	-0.539924	57.9546	4.19856	9
HHATL-AS1	chr3	42745683	42749982	-0.539836	119.312	1.33167	3
KDELR2	chr7	6501784	6526399	-0.53929	138.15	6.22676	19
NFU1	chr2	69642795	69780987	-0.538943	22.9113	1.25556	4
EPHA10	chr1	38211721	38378391	-0.538624	37.591	1.65378	4
COMMD8	chr4	47452982	47511941	-0.538548	24.7942	1.93017	5
HADHB	chr2	26467371	26516763	-0.538283	143.127	10.5319	35
ANAPC1P4	chr2	88027800	88067352	-0.537405	58.5619	1.90514	5
NCAPH	chr2	97009047	97045715	-0.537173	63.7861	2.68714	10
C9orf57	chr9	74667783	74684962	-0.537167	47.1689	1.33035	3
TRPM4	chr19	49661942	49739189	-0.536843	120.773	15.5759	46
UCHL1	chr4	41260633	41360298	-0.536487	69.5588	2.42023	7
BAG1	chr9	33254958	33265193	-0.536325	112.519	2.44364	11
ENHO	chr9	34521212	34551553	-0.536067	46.6955	1.49019	3
FGFR3	chr4	1799279	1814535	-0.535979	105.484	5.55997	20
IFI6	chr1	27993364	28000164	-0.535976	81.1213	0.898096	3
ALPK1	chr4	113232147	113365163	-0.535818	127.907	20.3007	62
EFR3B	chr2	25274760	25383949	-0.535552	57.2165	6.19089	14
SLC2A1	chr1	43402934	43424910	-0.535416	152.083	5.67701	22
ZZEF1	chr17	3915295	4049780	-0.534777	118.682	16.8399	53
DNM1P46	chr15	100330889	100349315	-0.53469	123.739	0.829626	3
UFSP1	chr7	100486737	100488241	-0.534625	108.501	0.918945	3
IL4I1	chr19	50398905	50433207	-0.534217	113.693	9.53981	31
RFXANK	chr19	19303355	19316524	-0.533934	135.484	1.9116	7
GBA3	chr4	22714056	22958837	-0.533456	52.9375	6.11799	13
PDCD6IPP2	chr15	29053841	29105596	-0.533131	88.8763	5.08665	15
SMCO1	chr3	196238628	196242643	-0.532969	119.316	1.97093	5
DRC3	chr17	17879559	17971553	-0.532199	77.4706	2.50766	8
ZNF710-AS1	chr15	90617841	90626039	-0.532189	131.597	1.10031	3
RGS12	chr4	3316122	3442259	-0.532159	100.388	12.6614	34
CNTFR	chr9	34552053	34610130	-0.532053	103.85	3.19427	9
CHSY3	chr5	129397016	129525808	-0.531585	28.3338	3.56339	7
LINC01119	chr2	47060562	47086506	-0.531194	34.8139	2.22349	4
CDC123	chr10	12238428	12349301	-0.530992	68.1082	2.07241	6
SLIT2	chr4	20253822	20701256	-0.530664	68.4702	18.67	55
ZNF2	chr2	95838741	95851302	-0.530098	51.2423	0.499859	3
ALKBH7	chr19	6373657	6375779	-0.529847	106.106	1.77025	6
SAXO1	chr9	18928025	19049124	-0.529577	85.9377	4.85148	11
BRINP1	chr9	121973937	122132359	-0.528956	64.0521	6.62349	15
LINC02263	chr4	118281964	118294379	-0.528459	54.3678	1.44322	4
DIMT1	chr5	61686048	61703406	-0.528118	33.2313	1.47968	3
IQSEC1	chr3	12941407	13325820	-0.527559	67.3788	8.29351	19
UHRF2	chr9	6413441	6532610	-0.526384	59.9756	7.10114	27
CARS2	chr13	111300540	111484994	-0.526374	62.668	4.84954	14
GRHPR	chr9	37422689	37440612	-0.526328	131.507	4.07081	13
SLC6A1	chr3	11034563	11258549	-0.526265	34.3125	1.46464	3
LRCOL1	chr12	133181942	133188098	-0.525884	132.272	0.959206	3
SORBS2	chr4	186533683	186853934	-0.525833	114.376	28.2564	78
CLMAT3	chr5	151056706	151100294	-0.525604	76.366	2.38999	6
CYB5D2	chr17	4049660	4062878	-0.525198	115.564	2.64558	11
RNF126	chr19	648091	675849	-0.525115	70.4656	2.45434	9
LRFN4	chr11	66624453	66637984	-0.525028	88.9268	2.7838	7
VCP	chr9	35057115	35074264	-0.524605	126.394	5.58329	18
IRF1-AS1	chr5	131796825	131818204	-0.524485	50.1785	1.43628	3
MMP14	chr14	23307547	23319948	-0.524396	146.931	1.98338	6
IL17RB	chr3	53881996	54007316	-0.524176	48.2806	2.06008	7
CPSF3	chr2	9585310	9629745	-0.524148	26.3447	1.7559	7
CRYM	chr16	21269792	21315397	-0.523769	69.5739	2.03469	6
MED22	chr9	136208748	136215487	-0.523419	125.778	1.43574	4
JPX	chrX	73213034	73330846	-0.523253	28.4372	2.86962	7
WDSUB1	chr2	160101718	160168801	-0.523163	82.5598	5.16088	13
PRDM5	chr4	121668335	121845713	-0.523137	83.9862	13.9831	46
PDCD1LG2	chr9	5522404	5628797	-0.522719	65.294	4.38481	10
HRAS	chr11	532625	540870	-0.522706	96.9675	1.62775	5
TENM3	chr4	183193490	183906290	-0.522455	85.4327	26.3623	83
GOLGA4	chr3	37285974	37415976	-0.522341	73.6405	11.9351	42
CACNA2D2	chr3	50434324	50502630	-0.522007	30.5913	2.2199	4
ENTPD3	chr3	40457299	40477428	-0.521773	60.9147	2.02254	7
SS18L2	chr3	42630457	42638726	-0.521658	105.939	4.14868	13
NLGN2	chr17	7311086	7323304	-0.521586	143.823	7.32377	26
GPRACR	chr9	132903658	132906903	-0.520444	124.642	2.03256	5
UBAC2	chr13	99858868	100088516	-0.520407	86.1189	7.21381	24
TNK2	chr3	195618640	195638985	-0.519959	115.6	2.05075	7
CD8B	chr2	87043723	87117998	-0.519749	30.4728	3.08089	8
UBXN6	chr19	4445395	4471807	-0.519235	102.797	3.9436	11
LTF	chr3	46498059	46527629	-0.519112	102.365	2.64523	8
TMED10	chr14	75604233	75646671	-0.519058	109.198	4.661	15
BOLA3-AS1	chr2	74376708	74380101	-0.518982	135.243	1.61043	5
FRMD4B	chr3	69218247	69562800	-0.518754	55.0874	7.34913	18
ZNF529	chr19	37088984	37114562	-0.518737	48.3144	1.23895	3
MCRS1	chr12	49954178	49962377	-0.517778	117.53	2.03827	5
GBGT1	chr9	136033917	136039701	-0.517337	84.6558	1.31434	7
ULK2	chr17	19675461	19775699	-0.517155	107.778	11.6182	36
MRPS17	chr7	56019571	56051373	-0.516413	41.2671	1.33962	3
PTPRD	chr9	8317771	8886626	-0.516283	67.4781	22.5744	57
ACSL5	chr10	114134868	114191072	-0.516265	72.9952	4.80859	16
LINC00208	chr8	11434981	11444178	-0.516196	115.825	1.24408	4
KDM4C	chr9	6720777	7330918	-0.516181	47.5798	18.7311	47
CDH24	chr14	23521932	23527060	-0.51611	166.869	7.19967	20
PLAA	chr9	26905443	26961417	-0.51598	65.3171	5.48029	16
TACC3	chr4	1723349	1792885	-0.515836	122.435	7.58541	23
UBA3	chr3	69104411	69171153	-0.51574	116.475	4.10976	11
ZNF440	chr19	11925073	11946715	-0.51534	16.195	0.918013	3
PXK	chr3	58333464	58412991	-0.515295	81.9633	6.48802	22
MMADHC-DT	chr2	150469817	150658883	-0.514422	52.3191	3.06743	8
ASB14	chr3	57309109	57333901	-0.514397	87.1067	2.89265	8
DHRS4	chr14	24427728	24440203	-0.514346	148.303	5.96095	19
LRRC8A	chr9	131649943	131709058	-0.51418	52.6632	1.58316	3
FBP1	chr9	97365401	97427931	-0.514125	94.6902	3.11622	9
ARHGEF39	chr9	35660253	35669759	-0.513695	149.169	4.91342	15
CCSER1	chr4	91085929	92447453	-0.513237	26.5228	11.9681	19
LINC01802	chr2	208128193	208142101	-0.513151	99.097	1.94487	5
ZNF354B	chr5	178288197	178433850	-0.513105	43.8868	2.96502	6
CCDC144A	chr17	16622227	16689920	-0.513058	52.8469	5.03903	14
TMEM138	chr11	61130686	61138945	-0.512215	119.985	2.39542	7
ADGRV1	chr5	90016578	90460709	-0.511948	31.6588	5.77451	12
GALNT12	chr9	101573199	101612853	-0.511921	74.0071	3.54282	8
NAA38	chr17	7760683	7792069	-0.511863	144.711	8.03186	31
SLC35E1	chr19	16661216	16686486	-0.511822	107.965	2.6896	9
ITIH3	chr3	52829111	52843815	-0.511814	148.774	3.6555	14
NLRP2	chr19	55479753	55513134	-0.511587	145.334	8.15222	25
SAR1B	chr5	133959601	133972998	-0.511399	100.153	1.07883	4
G3BP1	chr5	151183023	151198275	-0.51138	109.095	2.96564	7
[truncated: 5,634 more rows]
